# Supplementary material for: Chemical unclonable functions based on operable random DNA pools
Source: Nat Commun. 2024 Apr 5;15:2955. doi: 10.1038/s41467-024-47187-7 (PMC10997750; doi:10.1038/s41467-024-47187-7)
Supplement: Supplementary file 4 — Source Data [file 41467_2024_47187_MOESM4_ESM.xlsx]

## Sheet: Figure 2a
No Challenge	Challenge A, Response 1	Challenge A, Response 2	Challenge B, Response 1	Challenge B, Response 2
GGCGTTGTTTGACGGCGGCTT	GCATTAGTGTTAGGTTAAACA	AAGGAGGGTTTCCAGGTGTAC	GTCGCTAGTGCATATCAGTCG	ATCGCTAGTGCATATCAGTCG
CAGAGGGGGGCTTGGGGAATT	GCATTAGTGTTAGGTTAAACA	AAGGAGGGTTTCCAGGTGTAC	GGTCCCCCTCGCGTGCGATAT	GTCGCTAGTGCTTATCGGTCG
TAGAGCAATTAGGAGTTGTGC	AAGGAGGGTTTCCAGGTGTAC	TTGTTGAAGTCGATATTGTAC	GTCGCTAGTGCATATCTGTCG	CTTCGTTCGTGAGTTCCTCGA
TGGGCCGGTGGAGCGCTCTAT	AAGGAGGGTTTCCAGGTGTAC	GCATTAGTGTTAGGTTAAACA	GCCAATCTTGCTTATTCCCAA	GATCCCCCTCGCGTGCGATCT
GGGCGAGAAATCGTCCTATTT	AAGGAGGGTTTCCAGGTGTAC	AAGGAGGGTTTCCAGGTGTAC	GTCGCTAGTGCATATCAGTCG	GGTCCCCCTCGCGTGCGATCT
TGGTTTAACCTTAGGGGCCGG	GCATTAGTGTTAGGTTAAACA	AAGGAGGGTTTCCAGGTGTAC	GTCGCTAGTGCATATCGGTCG	GTCACTAGTGCATATCAGTCG
TGTACAAACGAATGGCAGCGC	AAGGAGGGTTTCCAGGTGTAC	AGTCATGTAGACTCTGGCTGT	CATCGTTCGTGAATTCCTCGA	GTCGCTAGTGCATATCAGTCG
GTGGTCGGTGAAAGTGCTGGG	AAGGAGGGTTTCCAGGTGTAC	GCATTAGTGTTAGGCTAAACA	GTCGCTAGTGCATATCGGCCG	GTCGCTAGTGCATATCAGTCG
GGCGATCTGTGTGAAAGAGGT	AAGGAGGGTTTCCAGGTGTAC	GAGGAGGGTTTCCAGGTGTAC	GTCGCTAGTGCATATCAGTCG	GTCGCTAGTGCATATCAGTCG
TGGCGTGGTGGGCCTGAGGGC	AAGGAGGGTTTCCAGGTGTAC	AAGGAGGGTTTCCAGGTGTAC	GTCGCTAGTGCATATCAGTCG	GTCGCTAGTGCATATCAGTCG
GCTACCGAAGAATATCTTGCT	AAGGAGGGTTTCCTGGTGTAC	AAGGAGGGTTTCCAGGTGTAC	CATCGTTCGTGAATTCCTCGA	GTCGCTAGTGCATATCAGTCG
CGTTTCACGCCATGTCGAGCG	AAGGAGGGTTTCCAGGTGTAC	AAGGAGGGTTTCCGGGTGTAC	GTCACTAGTGCATATCAGTCG	GTCGCTAGTGCATATCAGTCG
CGCGATTCATGTTTGTGAGGC	AAGGAGGGTTTCCAGGTGTAC	AAGGAGGGTTTCCAGGTGTAC	GGTCCCCCTCGCGTGCGATCT	CATCGTTCGTGAATTCCTCGA
GATAGCAGGAAACGGCCTAGA	GCATTAGTGTTAGGTTAAACA	AAGGAGGGTTTCCAGGTGTAC	GTCGCTAGTGCATATCAGTCG	GTCGCTAGTGCATATCAGTCG
CAGCGTGGACTGGAGCGCGGG	AAGGAGGGTTTCCAGGAGTAC	AAGGAGGGTTTCCGGGTGTAC	GTCGCTAGTGCATATCAGTCG	GTCGCTAGTGCATATCAGTCG
GGGTTACGTGGGGGGACTGCT	AAGGAGGGTTTCCAGGTGTAC	GTAAATTAATTTGATCAATCC	GTCGCTAGTGCATATCAGTCG	CATCGTTCGCGAATTCCTCGA
TATGATCCTTTGCTGTATGGT	AAGGAGGGTTTCCAGGTGTAC	AAGGAGGGTTTCCAGGCGTAC	TAAGCGGTGGGGGGCGTGGAG	GTCGCTAGTGCATATCAGTCG
AGATCCTCTACACTTGGTTGC	TCTGAAGTAGCCTGCTAGGCG	AAGGAGGGTTTCCAGGAGTAC	GTCGCTAGTGCATATCAGTCG	GGTCCCCCTCGCGCGCGATCT
CGCGTGGATAGGGAATCCGAC	GCATTAGTGTTAGGTTAAACA	AAGGAGGGTTTCCAGGTGTAC	GTCGCTAGTGCATATCAGTCG	GGTCCCCCTCGCGTGCGATCT
GGCGCTTCGGGGACCGGGTTG	AAGGAGGGTTTCCAGGTGTAC	GCATTAGTGTTAGGTTAAACA	GGTCCCCCTCACGTGCGATCG	GTCGCTAGTGCATATCAGTCG
TTTGGATCATTGAACAGGCCT	GTAAATTAATTTGATCAATCC	AAGGGGGGTTTCCGGGTGTAC	GTCGCTAGTGCGTATCAGTCG	GTCGCTAGTGCATATCAGTCG
GTTGAGTCAGGAGGGGAACAC	AAGGAGGGTTTCCAGGTGTAC	GCATTAGTGTTAGGTTAAACA	GTCGCTAGTGCATATCAGTCG	GTCGCTAGTGCATATCAGTCG
GTCAACAGCATGGGCTGCACA	AAGGAGGGTTTCCAGGTGTAC	AAGGAGGGTTTCCAGGTGTAC	GTCGCTAGTGCATATTGGTCG	GTCGCTAGTGCATATCAGTCG
ACTTCAGGGTAGGTTCCTGGG	GCATTAGTGTTAGGTTAAACA	AAGGAGGGTTTCCAGGTGTAC	GTCGCTAGTGCATATCAGTCG	GTCTCTAGTGCATATCAGTCG
TTCGGAAATCGGCCTAGCGGC	CTGTTGAAGTCGATATTGTAC	AAGGAGGGTTTCCAGGTGTAC	GGCGCTAGTGCATATCAGTCG	CACCGTTTGTGAATTCCTCGA
TACGGTCTAGCCTCCGATTGT	CTGTTGAAGTCGATATTGTAC	AAGGAGGGTTTCCAGGTGTAC	GTCGCTAGTGCATATCGGTCG	GTCGCTAGTGCATATCAGTCG
TTCCTTAGTAAGAATGTTATT	AAGGAGGGTTTCCAGGTGTAC	AAGGAGGGTTTCCAGGTGTAC	GTCGCTATTGCATATCAGTCG	GTCGCTAGTGCATAACAGTCG
GGGCTAAGTTTATCTGCGAAA	AAGGTGGGTTTCCAGGTGTAC	AAGGAGGGTTTCCAGGTGTAC	GTCGCTAGTGCATATCAGTCG	CATCGTTCGTGAATTCCTCGA
TTCGATGAACTAGGGAGAGGC	AAGGAGGGTTTCCAGGTGTAC	AAGGAGGGTTTCCAGGTGTAC	CATCGTTCGTGAATTCCTCGA	CATCGTTTGTGAATTCCTCGA
GTGGTGCGGTAAGACATGCAA	AAGGAGGGTTTCCAGGCGTAC	TCTGAAGTAGCCTGCTAGGCG	GGTCCCCCTCGCGTGCGATCG	GTCGCTAGTGCATATCAGTCG
TTGTGGAATGAGGTGGATTGT	AAGGAGGGTTTCCAGGTGTAC	GCATTAGTGTTAGGTTAAACA	GTCGCTAGTGCATATCGGTCG	GTCGCTAGTGCATATCAGTCG
CAGCACGCGTGTCTCTCGGCT	AAGGAGGGTTTCCAGGTGTAC	AAGGAGGGTTTCCAGGTGTAC	GGTCCCCCTCGCGTGCGATCT	GTCGCTAGTGCATATCAGTCG
TATTCTCAATGCTGGTGTTTC	CAAGTAATTCGTTGAATTGAG	GCATTAGTGATAGATTAAACA	GTCGCTAGTGCATATCAGTCG	GTCGCTAGTGCATATCAGTCG
CATGGTTTTGACGTAGGAAGA	AAAGAGGGTTTCCAGGTGTAC	AAGGAGGGTCTCCAGGTGTAC	GGTCGCCCTGTCGGTGGTTGG	GGTCGCCCTGTTGGTGGTTGG
AGACATGGCCCCGCGTCAAGG	AAGGAGGGTTTCCAGGTGTAC	GCATTAGTGTTAGGTTAAACA	GTCGCTAGTGCATATCAGTCG	GTCGCTAGTGCATATCAGTCG
GAGTTTGGTTCCTGGAAGGGG	GCATTAGTGTTAGGTTAAACA	GCATTAGTGTTAGGTTAAACA	GTCGCTAGTGCGTATCAGTCG	GTCGCTAGTGCATATCAGTCG
GTTGGTCTGGTTAGTGGGCTG	AAGGAGGATTTCCAGGTGTAC	AAGGAGGGTTTCCAGGTGTAC	GTCGCTAGCGCATATCAGTCG	GGTCCACCTCGCGTGCGATCT
CTAAGGTGCTAACTTCGGTGG	CTGTTGAAGTCGATATTGTAC	TAGTCTCAAAAGGTGATGAGA	GTCGCTAGTGCAAATCAGTCG	GGTCCCCCTCGCGTGCGATCT
GGTCCTCGATCCTACAGCGGG	AAGGAGGGTTTTCAGGTGTAC	GCATTAGTGTTAGGTTAAACA	GTCGCTAGTGCATATCAGTCG	GGTCCCCCTCGCGGGCGATCT
AGCAGCATTGTTGTCGTATCG	GTGTTAAGAAATACGTTCGGG	GCATTAGTGTTAGGTTAAACA	GTCGCTAGTGCATATCAGTCG	GTCGCTAATGCATATCAGTCG
TGGCCCGTGGGATTCATGTTC	AAGGAGGGTTTCCAGGTGTAC	AAGGAGGGTTTCCAGGTGTAC	GTCGCTAGTGCATATCAGTCA	GTCGCTAGTGCATATCAGTCG
AGCCGGGTGTGGAGAAGGGAC	AAGGAGGGTTTCCAGGTGTAC	CTGTTGAAGTCGATATTGTAC	GTCGTTAGTGCGTATCAGCCG	GTCGCTAGTGCATATCAGTCG
AGGGTGAGGGTGTGGGACGCA	AAGGAGGGTTTCCAGGTGTAC	AAGGAGGGTTTCCAGGTGTAC	GGTCCCCCTCGCGTGCGATCT	GTCGCTAGTGCATATCAGTCG
GCACTACGCTGTCATCCAAGG	AAGGAGGGTTTCCAGGTGTAC	AAGGAGGGTTTCCAGGTGTAC	GTCGCTAGTGCATATCAGTCA	GGTCCCCCTCGCGTGCGATCT
CAGGGTAGTGAATATGGCACT	GCATTAGTGTTAGGTTAAACA	AAGGAGGGTTTCCAGGTGTAC	GTCGCTAGTGCATATCAGTCG	GGTCCCCCTCGCGTGCGATCT
GGTTTGCGGGGGGACGATCAT	GCATTAGTGTTAGGTTAAGCA	GCATTAGTGTTAGGTTAAACA	GTCGCTAGTGCATATCAGTCG	GTCGCTAGTGCATATCAGTCG
TAATCGGCTGTGGTTACTTAA	GCATTAGTGTTAGGTTAAACA	AAGGAGGGTTTCCAGGTGTAC	GTCGCTAGTGCGTATCAGTCG	GTCGCTAGTGCATATCAGTCG
GTGGTAAGGGTGCAGCTGGGG	GTAAATTAATTTGATCAATCC	AAGGAGGGTTTCCAGGTGTAC	GTCGCTAGTGCATATCGGTCG	GTCGCTAGTGCATATCGGTCG
AGTCTCGGGGGTCCTAGGGGT	AAGGAGGGTTTCCAGGTGTAC	AAGGAGGGTTTCCAGGTGTAC	GGTCCCCCTCGCGTGCGATCT	GTCGCTAGTGCATATCAGTCG
GGGGGTGGCCGTAAGTTGGGA	AAGGAGGGTTTCCAGGAGTAC	AAGGAAGGTTTCCAGGTGTAC	GTCGCTAGTGCATATCGGTCG	CATCGTTTGTGAATTCCTCGA
GGGTTTGCGTTGCGGGTACCT	GCATTAGTGTTAGGTTAAACA	GCATTAGTGTTAGGTTAAACA	GTCGCTAGTGCATATCAGTCG	GTCGCTAGTGCATATCGGTCG
TCGTGAGTGCGCGTCGTGAAC	AAGGAGGGTTTCCAGGTGTAC	GTAAATTAATTTGATCAATCC	CATCGTTCGTGAATTCCTCGA	GTCGCTAGTGCATATCAGTCG
ACGGCCAAGTGGTGAGTAATA	AAGGAGGGTTTCCAGGTGTAC	AAGGAGGGTTTCCAGGTGTAC	CATCGTTTGTGAATTCCTCGA	GTCGCTAGTGCATATCAGTCG
CTGTCAAGGTGTCAATGCGGT	AAGGAGGGTTTCCGGGTGTAC	CTGTTGAAGTCGATATTGTAC	CATCGTTCGTGAATTCCTCGA	GTCACTAGTGCATATCGGTCG
ATTGGGGCAGTAGTGGGCGAT	AGTCATGTAGACTCTGGCTGT	GCATTAGTGTTAGGTTAAACA	GTCGCTAGTGCAAATCAGTCG	GTCGCTAGTGCATATCGGTCG
AGACCACTCAGGTACATATAA	AAGGAGGGTTTCCAGGTGTAC	AAGGAGGGTTTCCAGGTGTAC	GTCGCTGGTGCATATCAGTCG	GTCGCTAGTGCATATCAGTCG
GCCTGAAGGATCTTGGAATAG	AAGGAGGGTTTCCAGGTGTAC	AAGGAGGGTTTCCAGGTGTAC	GTCGCTAGTGCATATCAGTCG	GTCGCCAGTGCATATCAGTCG
TCTCTCCTAGAGGCCTGCGCT	AAGGAGGGTTTCCAGGTGTAC	GCTAAAGTAGCCTGCTAGGCG	GTCGCTAGTGCATATCAGTCG	GGTCCCCCTCGCGTGCGATCT
TCCATGCGCACGAACAATAAC	AAGGAGGGTTCCCAGGTGTAC	AAGGAGGGTTTCCAGGTGTAC	GTCGCTAGTGCATATCAGTCG	GTCGCTAGTGCATATCAGTCG
TCCGTGGGGAAACTGTACGAG	GTAAATTAATTTGATCAATCC	AAGGAGGGTTTCCAGGTGTAC	GTCGCTAGTGCATATCGGTCG	GTCGCTAGTGCATATCAGTCG
ACACTGTGGCACGAGGATTAT	GCATTAGTGTTAGGTTAAACA	AAGGAGGGTTTCCAGGTGTAC	GTCGCTAGTGCATATCAGTCG	GTCGCTAGTGCATATCAGTCG
CGCAGTGCACTCAATACCCAG	AAGGAGGGTTTCCAGGTGTAC	GCATTAGTGTTAGGTTAAACA	GTCGCTAGTGCATATCAGTCG	GTCGCTAGTGCATATCAGTCG
ATGAATATGAAATTGTATGGC	AAGGAGGGTTTCCAGGAGTAT	AAGGAGGGTTTCCAGGTGCAC	GTCGCTAGTGCATATCAGTCG	GTCGCTAGTGCATATCAGTCG
TTTGGCTTTGAAGCGAGGGGA	AAGGAGGGTTTCCAGGTGTAC	GCATTAGTGTCAGGTTAAACA	GTCGCTAGTGCATATCGGTCG	GGTCCCCCTCGCGTGCGATCT
GAAGATTAAGTTAATAGCTTC	GCATTAGTGTTAGGTTAAACA	GCATTAGTGTTAGGTTAAACA	GTCGCTAGTGCATATCAGTCG	GGTCCCCCTCGCGTGCGATCT
TATAACCAGGGGACGCTTAAT	AAGGAGGGTTTCCAGGTGTGC	AAGGAGGGTTTCCAGGTGTAC	GTCGCTAGTGCATATCAGTCG	CATCGTTCGTGAATTCCTCGA
GACAGGCCGGTTGGTATTTGC	AAGGAGGGTTTCCAGGCGTAC	GCATTAGTGTTAGGTTAAACA	GTCGCTAATGCATATCAGTCG	CATCGTTCGTGAATTCCTCGA
TCAATTACGTGTCAAACAACA	CTGTTGAAGTCGATATTGTAC	AAGGAGGGTTTCCAGGAGTAC	GGCCCCCCTCGCGTGCGATCT	GTCGCTAGTGCATATCAGTCG
CCTGTTTCATTGGGTGGGTTG	AGGGAGGGCTTCCAGGTGTAC	GCATTAGTGTTAGGTTAAACA	GGTCCCCCTCGCGTGCGATCT	GTCGCTAGTGCATATCAGTCG
ACGGCGTCCAGTGAGCACGCC	GCATTAGTGTTAGGTTAAACA	AAGGAGGGTTTCCAGGTGTAC	GTCGCTAGTGCATATCAGTCG	GTCGCTAGTGCACATCAGTCG
TAGGTGTGGATATCCGTCGTT	AAGGAGGGTTTCCAGGTGTAC	AAGGAGGGTTTCCAGGTGTAC	GTCGCCAGTGCATATCAGTCG	GGCCCCCCTCGCGTGCGATCT
GCGAGTAGGGCGATGTGAGAG	GAAGTGCGTGACTCGTTTTGT	AAGGAGGGTTTCCAGGTGTAC	GTCGCTAGTGCATATCAGTCG	GTCGCTAGTGCATATCAGTCG
GGCGACGGTGAAGGAGATAAA	AAGGAGGGTTTCCAGGCGTAC	AAGGAAGGTTTCCAGGTGTAC	GTCGCTAGTGCATATCAGTCG	GGTCCCCCTCGCGTGCGATCG
CGGGAACAGTTATTTATGTAG	GCATTAGTGTTAGGTTAAACA	AAGGAGGGTTTCCAGGAGTAC	GTCGCTAGTGCATATCAGTCG	CATCGTTCGTGAATTCCTCGA
GATCGTACGCGATGGGTGCTC	CTGTTGAAGTCGATATTGTAC	AAGGAGGGTTTCCAGGTGTAC	GTCGCTAGTGCATATCAGTCG	CATCGTTCGTGAATCCCTCGA
GAGGTCTTCTGCGGGATCAGG	AAGGAGGGGTTCCAGGTGTAC	AAGGGGGGTTTCCAGGTGTAC	CATCGTTCGTGAATTCCTCGA	GTCGCTGGTGCATATCAGTCG
TCGCTTAGGATGCGGGTGTGG	AAGGAGGGTTTCCAGGTGTAC	AAAGAGGGTTTCCAGGTGTAC	GTCGCTAGTGCATATCAGTCG	GGCGCTAGTGCATATCAGTCG
GTTGAAGTACGCTGTGTTGGA	AAGGAGGGTTTCCAGGTGTAA	AAGGAGGGTTTCCAGGTGTAC	GTCGCCAGTGCATATCAGCCG	GTCGCTAGTGCATATCAGTCA
GTGTAGAAGCGAATACAGCGT	AAGGAGGGGTTCCAGGTGTAC	AAGGAGGGTTTCCAGGTGTAC	CATCGTTTGTGAATTCCTCGA	GTCGCTAGTGCATATCAGTCG
GGGTCCTATCGCACCCCGCGG	AAGGAGGGTTTCCAGGTGTAC	GCTGAAGTAGCCTGCTAGGCG	GACGCTAGTGCATATCGGTCG	GTCGCTAGTGCATATCAGTCG
AACACGTACATACATACTTGC	AAGGAGGGTTTCCAGGTGTAC	AAGGAGGGTTTCCAGGTGTAC	GTCGCTAGTGCATATCAGTCG	GGTCCCCCTCGCGTGCGATCT
GTATATTAATGTAAGGAGGTA	AAGGAGGGTTTCCAGGTGTAC	AAGGAGTGTTTCCAGGTGTAC	GTCGCTAGTGCATATCAGTCG	GTCGCTAGTGCATATCAGTCG
TTAGAGCGCCGGATCTGAAGT	AAGGAGGGTTTCCAGGTGTAC	GCATTAGTGTTAGGTTGAACA	GTCGCTAGTGCATATCAGTCG	GTCGCTAGTGCATATCGGTCG
CCAGTTGGTCGATGACCGGGT	AAGGAGGGTTTCCAGGTGTAC	GCATTAGTGTTAGGTTAAACA	GTCGCTAGTGCATATCAGTCG	TGGTGTTCCCTTCCGGTCAGC
CCTAGGTGCTCTTCCCATCTA	AGTCATGTAGACTCTGGCTGT	AAGGAGGGTTTCCAGGTGTAC	GTTGCTAGTGCATATCAGTCG	GGTCCCCCTCGCGTGCGTTCT
CAATGAGCATCGTGACTATCG	CTTTTGGATACTAAATGGGCT	AAGGAGGGTTTCCAGGTGTAC	CATCGTTCGTGAATTCCTCGA	GCCGCTAGTGCATATCAGTCG
AGTGACGAGGTGGCCGGGTGA	GCATTAATGTTAGGTCAAACA	AAAGAGGGTTTCCAGGTGTAC	GGTCCCCCTCGCGTGCGATCT	GGTCCCCCTCGCGTGCGATCT
GCCGCAATGTCTAATTATGCC	AAGGAGGGTTTCCAGGTGTAC	AAGGAGGGTTTCCAGGTGTAC	GTCGCTAGTGCATATCAGTCG	GTCGCTAGTGCATATCAGTCG
TTATGCGCCATACCGTTTTCA	GCATTAGTGTTAGGTTAAACA	AAGGGGGGTTTCCAGGTGTAC	GGTCCCCCTCGCGTGCGATCT	GTCGCTAGTGCATATCAGTCG
ATTCATAGGTGTGACAGCCGC	AAGGAGGGTTTCCGGGTGTAC	AAGGAGGGTTTCCAGGTATAC	GTCGCTAGTGCATATCGGTCG	GTCGCTAGTGCATATCAGTCG
TGCCTGTACATTTAGCCGTGG	AAGGAGGGTTTCCAGGTGTAC	GCATTAGTGTTAGGTTAAACA	GTCGCTAGTGCGTATCAGTCG	GTCGCTAGTGCATATCAGTCG
GACCTCGGATGCCGGTGATGT	TAGTCTCAAAAGGTGATGACA	AAGGAGGGTTTCCAGGTGTAC	GTCGCTAGTGCATATCAGTCA	GTCGCTAGTGCATATCAGTCG
GCTCAGTCTAAATAACCAAAG	CTGTTGAAGTCGATATTGTAC	AAGGAGGGTTTCCAGGTGTAC	GTCGCTAGTGCATATCAGTCC	GTCGCTAGTGCATATCAGTCG
TGTATGTGTAGCGCAGTCCAG	AAGGAGGGTTTCCAGGTGTAC	AAGGAGGGTTTCCAGGTGTAC	GTCACTGGTGCATATCAGTCG	GTCGCTGGTGCATATCGGTCG
GGTTCATCGCATCCTCACACT	GCATTAGTGTTAGGTTAAACA	AAGGAGGGTTTCCAGGTGTAC	CATCGTTCGTGAATTCCTCGA	GGTCCCCCTCGCGTGCGATCT
TGACAGGCAAATGCAGATTTA	AAGGAGGGTTTCCAGGTGTAC	AAGGAGGGTTTCCAGGTGTAC	TGTCGATACCTGTCGGGCCAA	CATCGTTCGTGAATTCCTCGA
TCTTGCTGGAGTAGGTCCCAT	AAGGAGGGTTTCCAGGTGTAC	AAGGAGGGTTTCCAGGTGTGC	CATCGTTCGTGGATTCCTCGA	GGTCCCCCTCGCGTGCGATCT
CGTAGAGATGTAGGTCAGTAT	AAGGAGGGTTTCCAGGTGTAC	AAGGAGGGTTTCCAGGTGTAC	GTCGCTAGTGCATATCAGTCG	GGCGCTAGTGCGTATTAGTCG
TGGCTAATAGAGTGAGTGCGC	AAGGAGGGTTTCCAGGTGTAC	AAGGAGGGTTTCCAGGTGTAC	GCCGCTAGTGCATATCAGTCG	GTCGCTAGTGCATATCAGTCG
GCTGGGTCGCACACAAGGATG	AAGGAGGGTTTCCAGGTGTAC	AAGGAGGGTTTCCAGGTGTAC	GTCGCTAGTGCATATCAGTCG	GTCGCTAGTGCATATCAGTCG
GGGGTGCGCAATAGCCCTTGC	AAGGAGGGTTTCCAGGTGTAC	GTAAATTAATTTGATCAATCC	GTCGCTAGTGCATATCAGTCG	GTCGCTAGTGCATATCAGTCG
TGTTTGTGGTCTTTGGAGTGC	AAGGAGGGTTTCCAGGTGTAC	GTAAATTAATTTGATCAATCC	TATCGTTCGTGAATTCCTCGA	GTCGCTAGTGCATATCAGTCA
ATGGAGGGGTAGAGGTATGGT	GCATTAGTGTTAGGTTAGACA	AAGCAGGGTTTCCAGGTGTAC	GGTCCCCCTCGCGTGCGATCT	GTCGCTAGTGCATATCAGTCG
CCCATGGAAAACTAGCGCTAC	AGTCATGTAGACTCTGGCTGT	AAGGAGGGTTTCCAGGTGTAC	GTCGCTAGTGCATATCGGTCG	GTCGCTAGTGCATATCAGTCG
TCGCGAATGCCTTACTCTGAG	AAGGAGGGTTTCCAGGTGTAC	AAGGAGGGTTTCCAGGTGTAC	GTCGCTAGTGCATATCAGTCG	GTCGCTAGTGCATATCAGTCG
CTCGTCATATCGGGCAGTGTA	AAGGAGGGTTTCCAGGTGTAC	CTGTTGAAGTCGATATTGTAC	GTCGCTAGTGCATATCGGTCG	GTCGCTAGTGCATATCGGTCG
TCGATTATCCGTGGCTTAAAG	GCATTAGTGTTAGGTTAAACA	AAGGAGGGTTTCCAGGTGTAC	GTCGCTAGTGCATATCAGTCG	CATCGTTCGTGAATTCCTCGA
TTATGCAACCTGTCCGTCATT	AAGGAGGGTTTCCAGGTGTAC	AAGGAGGGTTTCCGGGTGTAT	GTCGCTAGTGCATATCAGTCA	GTCGCTAGTGCATATCGGTCG
CGGTGATTGGCGGACATTGGT	AAGGAGGGTTTCCAGGTGTAC	AGGGAGGGTTTCCAGGTGTAC	GGTCCCCCTTGCGTGCGATCT	GGTCCCCCTCGCGTGCGATCT
TGGCCGGGAATCACATGGAGC	AAGGAGGGTTTCCAGGTGTAC	GCATTAGTGTTAGGTTAGACA	GTCGCTAGTGCATATCAGTCG	GTCGCTAGTGCATATCAGTCG
TTCCTTAAGTATCTGTGGTAA	AAGGAGGGTTTCCAGGTGTAC	AAGGAGGGTTTCCAGGTGTAC	GTCGCTAGTGCATATCAGTCG	GTCGCTAGTGCATATCGGTCG
TTAGGGGTTGGGCGCGACGTC	AAGGAGGGTTTCCAGGTGTAC	AAGGAGGGTTTCCAGGTGTAC	CATCGTTCGTGAATTCCTCGA	GTCGCTAGTGCATATCAGTCG
TTTTCCTGGCGGTGAAATGCG	GCATTAGTGTTAGGTTAAACA	AAGGAGGGCTTCCAGGTGTAC	CATCGTTCGTGAATTCCTCGA	GTCGCTAGTGCATATCTGTCG
GTCAGCATTTCTGTTGCGGAA	GCATTAGTGTTAGGTTAAACA	AAGGAGGGTTTCCAGGTGTAC	GGTCCCCCTCGCGTGCGATCT	GACGCTAGTGCATATCGGTCG
AGCACGCGTTTATGGTTGGTG	GCATTAGTGCTAGGTTAAACA	AGTCACGTAGACTCTAGCTGT	CATCGTTCGTGAATTCCTCGA	GGTCCCCCTCGCGTGCGATCA
CCTTTGTATAGTTGGAGCAAC	AAGGAGGGTTTCCAGGTGTAC	AAGGAGGGTTTCCAGGTGTAC	CATCGTTCGTGAATTCCTCGA	GCCGCTAGTGCATTTCGGTCG
GGAGTCTCTGAGCAGCATTTG	GCATTAGTGTTAGGTTAAACA	TGAGTTCGTCGTTCCACGAAG	CATCGTTTGTGAATTTCTCGA	GGTCCCCCTCGCGTGCGATCT
GGGTACCCCAGCAGTTTGTGT	GTAAATTAATTTGATCAATCC	AAGGAGGGTTTCCAGGTGTAC	GTCGCTAGTGCATATCAGTCG	GTCGCTAGTGCATATCAGTCG
TGTACAGTCCTGGTTACGATG	AAGGAGGGTTTCCAGGTGTAC	AGTCATGTAGACTCTGGCTGT	GTCGCTAGTGCATATCAGTCG	GTCGCTAGTGCATATCGGTCG
CGTGGGGGGAGCAGTACCGGG	AAGGAGGGTTTCCAGGTGTAC	AAGGAGGGTTTCCAGGTGTAC	GGTCCCTCTCGCGTGCGATCT	GTCGCTAGTGCATATCAGTCG
AGGTTGTGGTTCTTCTGGTGT	AAGGAGGGTTTCCAGGTGTAC	AAGGAGGGTTTCCAGGTGTAC	CATCGTTTGTGAATTCCTCGA	GTCGCTAGTGCATATCAGTCG
CGTCGACAATGAACACGATCG	AAGGAGGGTTTCCAGGTGTAC	AAGGAGGGTTCCCAGGCGTAC	GTCGCTAGTGCATATCAGTCG	GTCGCTAGTGCGTATCAGTCG
TCACGTATGGCGGTCATTTAT	CTGTTGAAGTCGATATTGTAC	GCATTAGTGTTAGGTTAAACA	GTCGCTAGTGCATATCAGTCG	GTCGCTAGTGCATTTCACTCT
TTGAGCAATTAGTGAAAGGGA	AAGGAGGGTTTCCAGGTGTAC	GTAAATTAATTTGATCAATCC	GTCGCTAGTGCATATCAGTCG	GTCGCTAGTGCGTATCAGTCG
ACCAAAATCGGTTTTGGTGGA	AAGGAGGGTTTCCAGGTGTAC	AAGGAGGGTTTCCAGGTGTAC	GTCGCTAGTGCATATCAGTCG	GACGCTAGTGCATATCAGTCG
GTTATTGGCGAGAAGGAAAAA	GCATTAGTGTTAGGTTAAACA	AAGGAGGGTTTCCAGGTGTAC	GTCGCTAGCGCATATCAGTCG	GTCGCTAGTGCATATCAGTCG
GTCACGGTCAATGCAAGAGTT	GCATTAGTGTTAGGTTAAACA	AAGGAGGGTTTCCAGGTGTAC	GTCGCTAGCGCATATCAGTCG	AGTCCCCCTCGCGTGCGATCT
GAGATGGTCTGGAGGCGGCGC	AAGGAGGGTTTCCAGGTGAAC	AAGGAGGGTTTCCAGGTGTAC	GGTCCCCCTCGCGTGCGATCT	GGTCCCCCTCGCGTGCGATCT
ATCTTGGCCACATCCAGTGGC	AAGGAGGGCTTCCAGGTGTAC	AAGGAGGGCTTCCAGGTGTAC	GTCGCTAGTGCATATCAGTCG	CATCGTTCGTGAATTCCTCGA
TAGAGTTTGTACTGTTTGGTC	AAGGAGGGTTTCCAGGTGTAC	AAGGAGGGTTACCAGGTGTAC	CATCGTTTGTGAATTCCTCGA	GGTCCCCCTCGCGTGCGATCG
GGACACGTGAACCAAGTACCA	GCATTAGTGTTAGGTTAAACA	AAGGAGGGTTTCCAGGTGTAC	TTGAGGGTAATCGAATGGGTA	GTCGCTAGTGCATATCAGTCG
ATCTTGGTGGCAATTAAGCTA	AAGGAGGGTTTCCAGGAGTTC	GCATTAGTGTTAGGTTAAACA	GTCGCTAGTGCATATCAGTCG	GTCGCTAGTGCATATCAGTCT
TGAGGAACTTAGGGATCCCTA	CTGTTGAAGTCGATATTGTAC	AAGGAGGGTTTCCAGGTGTAC	GTCGCTAGTGCATATCAGTCG	GTCGCTAGTGCATATCAGTCG
AGTTGAAGAAGTCTCTGATCC	AAGGAGGGTTTCCAGGTGTAC	GCATTAGTGTTAGGTCAAACA	CATCGTTCGTGAATTCCTCGA	GTCGCTAGTGCATATCAGTCG
GCAAATAGTTTTTAAGGGCCG	GCATTAGTGTTAGGTTAAACA	AAGGAGGGTTTCCAGGTGTAC	GTCGCTAGTGCATGTCAGTCG	GGTCCCCCTCGCGTGCGATCT
AATTTGGGTTCACTCCTTGGT	GCATTAGTGTTAGGTTAAACA	CTGTTGAAGTCGATATTGTAC	GGTCCCCCTCGCGTGCGATCA	GTCACTAGTGCATATCAGTCG
CAGATTTGGTGGTCACAGCGA	AAGGAGGGTTCCCAGGTGTAC	AAGGAGGGTTTCCAGGTGTAC	GTCGCTAGTGCATATCAGTCG	GTCGCTAGTGCATATCGGTCG
ACTAGCCGGCTGCGTCTTAGG	AAGGAGGGTTTCCGGGTGTAC	CTGTTGAAGTCGATATTGTAC	GTCGCTAGTGCATATCAGTCG	GTCGCTAGTGCATATCGGTCG
AGGGGCATAGATAGATTATCA	AAGGAGGGTTTCCAGGTGTAC	AAGGAGGGTTTCCAGGCGTAC	GTCGCTAGTGCATATCGGTCG	CATCGTTCGTGAATTCCTCGA
TACCGCGGAGGTGGTCGGGTT	AAGGAGGGTTTCCAGGTGTAC	AAGGAGGGTTTCCAGGTGTAC	GTCGCTAGTGCATATCAGTCG	GTCGCTAGTGCATATCGGTCG
TAATCCGTGGGGGGCAGTACT	AAGGAGGGTTTCCAGGTGTAC	GCATTAGTGTTAGGTTAAACA	CATCGTTCGTGAATTCCTCGA	GGTCCCCCTCGCGTGCGATCT
ACACAAGTAGGGGGACGCGGC	AAGGAGGGTTTCCAGGTGTAC	GCATTAGTGTTAGGTTAAACA	GTCGCTAGTGCATATCGGTCT	GGTCCCCCTCGCGTGCGATCT
GTCTTCCAGGGTTTGAGAACA	AAGGAGGGTTTCCAGGTGTAC	AAGGAGGGTTTCCAGGTGTAA	GTCGCTAGTGCATATCAGTCG	GTCGCTAGTGCATATCAGTCG
TGTTCTAGAGCGAATTACAGT	AAGGAGGGTTTCCAGGTGTAC	GCATTAGTGTTAGGTTAAACA	GTCGCTAGTGCATATCAGTCG	GTCGCTAGTGCATATCAGTCG
AATCCTGTAGCCTTCGACGGG	AAGGAGGGTTTCCAGGTGTAC	AAGGAGGGTTTCCAGGTGTAC	GTCGCTAGTGCATATCAGTCG	GTCGCTGGTGCATATCAGGCG
TATGATATGGTGGTTCGTGGA	AAGGAGGGTTTCCAGGTGTAC	AAGGAGGGTTTCCAGGTGTAC	GTCGCTAGTGCATATCAGTCG	GTCGCTAGTGCATATCAGTCG
GCTGGTAATGGCAGATGGGTT	AAGGAGGGTTTCCAGGTGTAC	CTGTTGAAGTCGATATTGTAC	GTCGCTAGTGCATATCAGTCA	GTCGCTAGTGCATATCGGTCG
AGGTAGTGAAATCGATCAGTT	AAGGAGGGTTTCCAGGTGTAC	AAGGAGGGTTTCCAGGTGTAC	GTCGCTAGTGCATATCAGTCG	GTCGCTAGTGCACATCGGTCG
CGTGTGCGGTGGCATAGGGTG	GCATTAGTGTTAGGTTAAACA	AAGGAGGGTTTCCAGGTGTAC	CATCGTTCGTGAATTCCTCGA	GTCGCTAGTGCATATCAGTCG
GCTGTGCGTTACGCAGTAATT	AAGGAGGGTTTCCAGGTGTAC	AAGGAGGGTTTCCAGGTGTAC	GTCGCTAGTGCATATCAGTCG	CATCGTTCGTGAATTCCTCGA
TAAAGAGCGACAGGACCCGTT	CTGTTGAAGTCGATATTGTAC	AAGGAGGGTTTCCAGGTGTAC	GGTCCCCCTCGCGTGCGATCT	GTCGCTAGCGCATATCAGTCG
TAAGTCTTGTCAAGGATATAG	AAGGAGGGTTTCCAGGTGTAC	CTGTTGAAGTCGATATTGTAC	GTCACTAGTGCATATCAGTCG	GTCGCTAGTGCTTATCAGTCG
TGGTTGAATGCGGACAGTGGG	GCATTAGTGTTAGGTTAAACA	AAGGAGGGTTTCCAGGTGTAC	CATCGTTCGTGGATTCCTCGA	GGTTCCCCTCACGTGCGATCT
AAAGGCCACTGTTACCCTGGG	CTGTTGAAGTCGATATTGTAC	ACATTAGTGTTAGGTTAAACA	CATCGTTTGTGAATTCCTCGA	GTCGCTAGTGCATATCAGTCG
AGAGCGGGCGGGGGATTGCGG	GCATTAGTGTTAGGTTAAACA	AAGGAGGGTTTCCAGGTGTAC	GGTCCCCCTCGCGTGCGATCT	GTCGCTAGTGCATATCAGTCG
ATGTATTCATTCGAGAGTTGT	CTGTTGAAGTCGATATTGTAC	GCATTAGTGTTAGGTTAAACA	GTCGCTAGTGCATATCGGTCG	GTCGCTAGTGCATATCAGTCG
AACTTGCAATGGTAAGAACAT	CAGGAGGGTTCCCAGGTGTAC	AAGGGGGGTTTCCAGGTGTAC	GTCGCTAGTGCATATCAGTCG	GTCGCTAGTGCATATCAGTCT
GGGCCGGAAATTCAGGTTGTC	AAGGAGGGTTTCCAGGTGTAC	AAGGAGGGCTTCCAGGCGTAC	CCTGCGTTCTTATGCTCCCGT	GTCGCTAGTGCATATCGGTCG
GAATCTTATTCCTTAGCTTTC	GCATTAGTGTTAGGTTAAACA	GTAAATTAATTTGATCAATCC	GTCGCTGGTGCATATCGGTCG	GTCGCTAGTGCATATCAGTCG
CGAGCATGTGGGGATAGATAG	GGCCTGGGCATCTCCGTGTAC	GCATTAGTGTTAGGTTAAACA	GTCGCTAGTGCATATCAGTCG	GTCGCTAGTGCATATCGGTCG
TGTCATACGCTACTCTCTGAC
AGCTGAATGCCCCTTTAACCG
CCGGGGTTTCTATAGGTACGG
TGTCCGCATTGTCAGTGGGGA
GCGGATGGGGTGTGCACTAAA
TCACTTTCATGGGGTTGTGCG
TCTATGAGATCCGGGCGCAGG
AAGATCCTATCCGCTGTATGC
GTCCGTTGGTTGGGGCTATGG
AATTTGGCTCGAGGCATGCAG
ACAAGTTATACCGGGTCGGAT
TACTGTCGCACGAGTGTACTG
TTTTATTAGCTGGGGCGTCTA
GACTGGGTTGGTAGAACAGCC
TTTTTAAGCTCTGATTGGGAT
ACTTCTTAGTATTATGAGCGT
GGCTAACGGGCGTTTTAGCCG
GAGGCTAATTGAGTGACTATG
CGGGGCGAACGGCTGGTGTCC
CGGAATCGTTTCACCGGTTTA
GAATTGGTGGAGAGTTGATTG
AAAGTGCTTCCGACCGGGGGA
CACCTGAGAACAGTTGTGCTC
TGGCTGGCCGTCGCTAGGGAG
CACACTGATATTTATAGGCAT
GTAGCGGGGGCATAGCGATGA
GGGTTCAGTAGATTGGATGAA
AATGGTGGACCTGAATAGAAA
TATGCACGTATCCTCTAGCAT
CAATCAGGTTCGGCCGAGGGG
GAGGGAGTTTCCGTCAATGCG
TGCGAATGAAGAGTACCCTGA
TTGGAGAGAGACTTCCTTAAG
GGTGTTAAACATCAAATTATC
GAGTAGCGATGTTAAATGGGT
TTCTTGACTCGTGGGGAAAGC
GCCGAGGCAGTCAGCATGGGG
TTCGAGGGTTCAATTGTAGAG
ATCTCCTATCTGCCGGGGATC
TGGGGTAGGCATTATTGTTAA
CCGCGGGAGAGTAACGGTGGG
TCTGGTGTATCTTTGGATGGG
TTCATCTATAAGTTTGGGCGT
GCATGCTGATTATTAGGGGCA
GGTGTCTTGAGGCACCGAGCT
CGGATTTTTAGTGCGGATGGG
TGCGCGCTGGGTTCCGTAGTT
ACGGGCGATCCCACCGTTTTT
CATGAGATGTAGGCAAGAAGC
CGGGGAAGGGGCGGGGCGTCG
GTCGGGCAGTGTTTAATTGTC
TGGGTATATCTTTAATCAGTA
CGAGGGCTCGTGGGTGGCATC
AGATTCGTGCCGGACCGAGGT
TAGGGGGTTTCCGTTGGGGGT
TCTTTATAGAGATGCAGGAGA
GGTGAGAGGTGGTGTAAGCCG
GCGCTAAAACGTTGTGGGGGT
TCCCCCTTCGCTTCGCGGGGA
ATTTCGTAGTCTAGCGTTGTG
GGAAGTGTTGCGGACTAGCTT
GTCGATGGGGCGGGGATCAAT
TGCAATTTACAACTTACGTGC
GAGTTATGGCCATGATTAAGT
GCGTTAGACGAAATCTGCCTA
CTTCTATTACTAGCAGGCTGA
GCCGTTGTGTTTGGAAACGAA
ATATATAAAGCGAAAGCAATC
GATCGATGGAAGCGAGATGGC
TTTGCGTCCTTCCGTGGGTGA
TGGAGAGTGACATGATCTTTC
GGTAATATTGCGTTCACAATA
TCTCGGGGAAAGCATAGCTTG
TGCGTTCGGTTATGGACGACG
ACGGAACCAGTTTGGGTGGGC
GTGAAGCCACAACCGTGGGCT
TCGAGGGGAGGTGTGTTATTA
AAAGTCACTATTGAGGCATAG
AGGGGCACTCTACCAGTGCGG
AACGCTGGGTCTTACGATTTG
GTCGGGGCTGAAATAACTACT
GGCGAGCAGGACATTCTGTCT
GTTGCGAGCATGAGTGAGTTA
ACCCCCAGGGCGTCGCATAAC
AATTCTTGTGTCTTTAAATGG
GGTGTTCCGTAGCATAAGCGG
GGAGCGGGCAGGTCAACCGTG
GTGTACTGGTTTAGTGGGGAG
ACGTAAGTTTAAACGGTGCTC
ACGATTTGTATGCAACGTTTC
CGCTTTGTGGCTGGGTGTAAC
CGAGGCTGGTTCGGGTGGTTG
GCTCTACGGTCGGCGTGCAGG
CGATGAAAGAAAGTTGCTGAG
CCGGGGAGAGGTTTGGTGCAT
ACCTACTGGTGGGGGTGGTCA
ACGGACTGAGCTACGGTGGTC
CTCTTCACATCCGTGATATGG
ATAGGAGCGTGGGCAAAGAGT
GAGCTCATCAGTCTAACCATG
TGGGCATCTCAGTGGTTTATC
AGCCGCAGTCACCGGTATACT
GCAATTGTAGGGACGCGCGGG
CAGTCTAGTTAGAGGCGAGGT
TGAGGGGGAGAGGCGCGTCAC
CGGGCTCGGAGGCCGGAGAAT
GGGATGAGTCCTTCCGTTCGG
ATTGTTCAGGTTAGAAGCCGT
CGCGGGGTTGGCATCACGGTT
AAGAGCAATAAAACTGTTCCA
CTCGGATCGCGGAAACTCCGT
GGCCAAGATCTACCGATGATT
GGGGGGTAGGGCTCGGTATGA
TGGCATGTGTTAGTTCTATTA
AGATGGGCCATCGTAGCCGGC
AGAGGCTCATGGGAGCGTCCG
ACAGGCGCGCTGTCGTCAGTA
GCGGTGTGGTAAATTTTCCGA
AGGGGCAAATGTGGTTAAGCC
TGCATAATACAGGAAAGTACA
ACGCGCATGGAGTTAGAACGT
CGACGACCGAATCTAGTTTCT
TCCGTGGGATATACCAAAGTT
TATCGATGCGAGCGTAAATGT
AGATACAGGCCGCTCAGCCTG
GGCGTGGGTCTGTCTAGCACG
GAGTTGTGTCATATTCCTTCT
CAGTGCAGTATCGATTTTCGC
TTTTCTTAGCACGCGTGACTA
CGTTTCATCATTAGTAAACGT
TATGATGCTATAGCAGTTGTT
GTGAGGCGGGAATGGTGTGGT
GGCTGGTGTCTTACGTCCTTT
TGTGAATTTTGTTAATATCGT
AGTGTTGTAAGGGTGTGCAGA
CTGTGCTGGGCTGACGGGTAT
GGAACGTCTGGATCCTGCATA
GTATCCGTAAGAATGGGATGT
TCAATGCCTAGGCAAACGCTG
GGCGACGTAGCTAGGGCATGG
TATTTGGAGCTGGCGGCCTGT
TATTTCAGATCGGCTGTGGTC
AGTACTAGCGAAAGATCACCT
GTCGCTGTTCTAGGGTGGTAG
CAAAAGTGGTAGTTTCGGTGG
CATATTGGGATAGTCTCGTTT
CCGTATACGACCGTAGCGCTC
TATGAAACTGTTTTTTTCGCG
GGCCCCCGTGTGTAGTAGATG
CTCGCATGCGCATTATCCTGT
TATGCGTGGTTGGGTAGGAGA
GTTGGCATCTATAAGCGACCA
CTTGTTAGTTATTCCTGAGCA
GGAACGGTGGCGGCGCCACTC
GGACCAGAGGCTGGACTTGTA
ATGCCAGCAGGGTATTGGAGG
GGGGTGGCGACAAGTGGAGAT
ATGACTGTGGGGTTACCTCTC
GTTTCTTGTACAATGATTTTT
GAGCCTATGGGGAGTGTACGA
TTAGACATAGCGGATACTCCT
GTTGTCGACACGTCATCCGAG
TGTAATAGTCTTGAGAGATCA
GAATAATAATAATCATCCGGC
TCGCGCATTACTTAGGGAGAA
GGGTACTGGCCAATGGTACAT
CAAAGGGTGCTCTGTCCTGCT
AGTGCCGGGATTGCAAGAAAG
ACAAACGGTAGGGTTTCAGGT
TGGCTGCTCTTGCTATGTAGT
GCAATAGGGAGCCGTGGGATT
TTCTCGCGCTTCCCAGCCTTC
TGGTGAGGTGTGATGCTAAGT
CGGAAGACAAGGAGCATTGCG
GGGCGGGATCGCGCACTTTTA
GTAGCCTTAGTGGTCTATCGT
GAGAATGGTAACTTGATCCGT
AGCTGACCCGAAGCCTATGCA
AAGATCAGGTCCCATTCTGAC
TCAGAGTGGTTTGGAATGCAG
ACATGTGAAGTTAGCCAAGTA
AGTGATTGTCGTGATCCTCAA
ATACGCGGGTGCCAGGTCCTA
GGCGTGGGGGCTGTAGTCCGA
AAAGCCGATATCGGATTTACA
GGAGGGGTGTTTCTCTAACGG
GGGAATTCCCCGGGGGGTGAT
GGCGGGCGGTAAGGGAACCGT
TCGTTTGGATATTGGGGTAAT
GGGGGGAAATCGGAGGGGTAG

## Sheet: Figure 2b
	Challenge A, Response 1	Challenge A, Response 2	Challenge B, Response 1	Challenge B, Response 2
	Extracted from filtered .fastq file Sp1-Infw4-Inrv5-1_S5_L001_R1_001.fastq	Extracted from filtered .fastq file Sp1-Infw4-Inrv5-2_S6_L001_R1_001.fastq	Extracted from filtered .fastq file Sp1-Infw4-3-Inrv5-3-1_S13_L001_R1_001.fastq	Extracted from filtered .fastq file Sp1-Infw4-3-Inrv5-3-2_S14_L001_R1_001.fastq
Sequence rank by frequency	Relative Frequency (%)	Relative Frequency (%)	Relative Frequency (%)	Relative Frequency (%)
1	48.1561	49.1495	47.2893	46.4832
2	19.5323	19.1616	9.29012	9.38529
3	4.39654	4.10689	9.15406	8.46031
4	2.36147	2.14611	6.15926	5.28827
5	2.23968	2.13972	2.17047	3.62453
6	0.95238	0.97986	1.34134	1.28667
7	0.85739	0.91915	1.27891	1.16046
8	0.85373	0.81903	1.06122	0.93114
9	0.81111	0.79241	1.03241	0.83264
10	0.69906	0.74874	0.78912	0.69566

## Sheet: Figure 2c
A Content						C Content
	Challenge A, Response 1	Challenge A, Response 2	Challenge B, Response 1	Challenge B, Response 2			Challenge A, Response 1	Challenge A, Response 2	Challenge B, Response 1	Challenge B, Response 2
	Extracted from filtered .fastq file Sp1-Infw4-Inrv5-1_S5_L001_R1_001.fastq	Extracted from filtered .fastq file Sp1-Infw4-Inrv5-2_S6_L001_R1_001.fastq	Extracted from filtered .fastq file Sp1-Infw4-3-Inrv5-3-1_S13_L001_R1_001.fastq	Extracted from filtered .fastq file Sp1-Infw4-3-Inrv5-3-2_S14_L001_R1_001.fastq			Extracted from filtered .fastq file Sp1-Infw4-Inrv5-1_S5_L001_R1_001.fastq	Extracted from filtered .fastq file Sp1-Infw4-Inrv5-2_S6_L001_R1_001.fastq	Extracted from filtered .fastq file Sp1-Infw4-3-Inrv5-3-1_S13_L001_R1_001.fastq	Extracted from filtered .fastq file Sp1-Infw4-3-Inrv5-3-2_S14_L001_R1_001.fastq
Read position	%	%	%	%		Read position	%	%	%	%
1	65.08	63.94	0.95	1.11		1	5.87	6.23	9.23	8.01
2	63.51	62.44	9.57	8.29		2	25.48	25.95	1.42	1.47
3	27.07	27.84	0.33	0.35		3	0.46	0.46	77.51	77.8
4	3.29	3.56	0.96	0.98		4	1.68	1.6	21.62	21.01
5	67.85	66.84	0.33	0.32		5	0.67	0.65	89.66	90.49
6	25.62	26.12	0.32	0.4		6	0.48	0.44	13.52	14.35
7	5.89	6.26	76.88	77.22		7	0.62	0.65	12.74	13.39
8	8.62	9.24	0.47	0.61		8	0.71	0.66	20.24	19.81
9	5.15	5.34	0.61	0.69		9	1.63	1.55	1.9	1.75
10	0.86	0.84	0.6	0.56		10	1.68	1.91	12.29	12.91
11	1.6	1.47	0.45	0.48		11	7.7	7.98	77.37	77.69
12	24.24	24.76	84.21	83.38		12	65.61	64.44	12.32	12.87
13	5.77	6.07	9.24	8		13	63.82	62.77	1.1	1.09
14	66.02	65.25	77.14	77.6		14	1.7	1.62	0.48	0.53
15	5.8	6.13	0.45	0.46		15	1.55	1.55	1.16	1.37
16	0.88	0.84	0.17	0.22		16	3.61	3.9	98.37	98.19
17	30.3	31.24	65.22	65.81		17	1.81	1.73	9.21	7.96
18	26.52	27.32	12.41	12.95		18	1.8	1.66	0.31	0.28
19	24.01	24.53	0.48	0.6		19	1.08	1.11	10.21	8.95
20	68.53	67.93	0.34	0.37		20	27.83	28.65	89.33	90.26
21	24.94	25.43	12.59	13.88		21	71	70.69	0.69	1.49
G Content						G Content
	Challenge A, Response 1	Challenge A, Response 2	Challenge B, Response 1	Challenge B, Response 2			Challenge A, Response 1	Challenge A, Response 2	Challenge B, Response 1	Challenge B, Response 2
	Extracted from filtered .fastq file Sp1-Infw4-Inrv5-1_S5_L001_R1_001.fastq	Extracted from filtered .fastq file Sp1-Infw4-Inrv5-2_S6_L001_R1_001.fastq	Extracted from filtered .fastq file Sp1-Infw4-3-Inrv5-3-1_S13_L001_R1_001.fastq	Extracted from filtered .fastq file Sp1-Infw4-3-Inrv5-3-2_S14_L001_R1_001.fastq			Extracted from filtered .fastq file Sp1-Infw4-Inrv5-1_S5_L001_R1_001.fastq	Extracted from filtered .fastq file Sp1-Infw4-Inrv5-2_S6_L001_R1_001.fastq	Extracted from filtered .fastq file Sp1-Infw4-3-Inrv5-3-1_S13_L001_R1_001.fastq	Extracted from filtered .fastq file Sp1-Infw4-3-Inrv5-3-2_S14_L001_R1_001.fastq
Read position	%	%	%	%		Read position	%	%	%	%
1	29.06	29.83	89.82	90.88		1	0	0	0	0
2	2.25	2.14	13.25	13.99		2	8.76	9.48	75.76	76.24
3	69.96	69.3	0.52	0.64		3	2.52	2.4	21.64	21.21
4	65.39	64.23	77.05	77.43		4	29.63	30.62	0.37	0.58
5	1.37	1.53	9.48	8.44		5	30.11	30.98	0.53	0.75
6	69.57	68.9	0.3	0.31		6	4.33	4.54	85.85	84.94
7	89.85	89.2	1.2	1.35		7	3.65	3.89	9.18	8.03
8	64.54	63.48	77.47	77.84		8	26.14	26.63	1.82	1.74
9	29.65	30.58	9.28	8.17		9	63.57	62.53	88.21	89.39
10	2.51	2.37	77.9	78.46		10	94.95	94.88	9.21	8.07
11	1.13	1.12	21.07	20.5		11	89.58	89.44	1.1	1.33
12	5.92	6.24	2.43	2.62		12	4.23	4.55	1.04	1.12
13	27.46	28.25	12.78	13.66		13	2.95	2.91	76.88	77.25
14	26.35	26.89	1.22	1.39		14	5.93	6.25	21.16	20.49
15	64.26	63.26	12.44	13.03		15	28.38	29.06	85.95	85.14
16	65	63.94	0.58	0.73		16	30.5	31.33	0.88	0.86
17	1.93	1.78	24.69	25.25		17	65.97	65.25	0.88	0.98
18	70.97	70.38	77.8	78.37		18	0.71	0.65	9.48	8.41
19	1.97	1.92	0.2	0.26		19	72.93	72.43	89.1	90.19
20	2.66	2.45	9.55	8.47		20	0.99	0.97	0.77	0.9
21	2	1.97	73.18	71.02		21	2.06	1.91	13.54	13.61

## Sheet: Figure 3a
		1
TACGAC/GGCAACG	1		2
TACGAC/GGCAACG	2	0.981633		3
TACGAC/GGCAACG	3	0.885567	0.876952		4
TACGAC/GGCAACG	4	0.886379	0.878434	0.975243		5
TACGAT/GGCAACG	5	0.142796	0.142633	0.143297	0.144283		6
TACGAT/GGCAACG	6	0.121822	0.121685	0.122283	0.122963	0.824216		7
TACGAC/AGCAACG	7	0.0696621	0.0695876	0.0699139	0.069394	0.0700982	0.0745783		8
TACGAC/AGCAACG	8	0.0697976	0.0697229	0.07005	0.0695289	0.0669706	0.0714216	0.903231		9
AGGTCG/ATTCTTC	9	0	0	0	0	0	0	0	0		10
AGGTCG/ATTCTTC	10	0	0	0	0	0	0	0	0	0.943397		11
TTTTTT/TTTTTTT	11	0	0	0.000593626	0.000579984	0	0	0.0012653	0.00126571	0	0		12
TTTTTT/TTTTTTT	12	0	0	0.000592555	0.000578945	0	0	0.00133553	0.00133596	0	0	0.992881		13
TACGAC/GCAACG	13	0.00976472	0.00975487	0.00979804	0.00972925	0.00232861	0.00258123	0.0560987	0.0560875	0	0	0.000173201	0.000172889		14
TACGAC/GCAACG	14	0.00798973	0.00798167	0.00801696	0.00796073	0.000266491	0.000533852	0.0518944	0.0518607	0	0	0.00013757	0.000137322	0.942596		15
TACGA/GGCAAC	15	0.369136	0.364963	0.388108	0.386381	0.265741	0.244408	0.100907	0.100386	0	0	0.000329785	0.000329191	0.010497	0.00872179		16
TACGA/GGCAAC	16	0.393064	0.388718	0.412802	0.411178	0.259356	0.237476	0.100683	0.100162	0	0	0.000424367	0.000423602	0.0100881	0.0083133	0.933207		17
GCTTACGAC/ATTGGCAACG	17	0	0	0	0	0	0	0.000228358	0.000219639	0	0	0	0	0	0	0	0		18
GCTTACGAC/ATTGGCAACG	18	0	0	0	0	0	0	0.000230629	0.000221824	0	0	0	0	0	0	0	0	0.862752		19
GCTTACGAC/ATTGGCAACG	19	0	0	0	0	0	0	0.000228936	0.000220195	0	0	0	0	0.000223708	0.000205492	0	0	0.868105	0.832585		20
TACGAC/GGCAACG	20	0.000112292	0.00011218	0.000112672	0.000111887	0.00258132	0.00304639	0.00325183	0.00356834	0.000747511	0.000742867	0.00157022	0.00156738	0.00178253	0.00160097	0.00205983	0.00130974	0	0	0.000165308		21
TACGAC/GGCAACG	21	0.000100763	0.000100662	0.000101104	0.0001004	0.00269115	0.00312552	0.00308861	0.00341057	0.000780701	0.00077585	0.00171816	0.00171505	0.00167345	0.00152418	0.00199366	0.00127118	0	0	0.000199948	0.915936		22
GCTTACGAC/ATTGGCAACG	22	0.00139067	0.00138928	0.00139538	0.00138566	0	0.000181329	0.000987546	0.00125092	0	0	0.000935141	0.00100304	0.000176908	0.000177041	0.00276907	0.00264046	0.00577323	0.00583097	0.00578792	0.00784973	0.00760471		23
GCTTACGAC/ATTGGCAACG	23	0.000702123	0.00070142	0.000704499	0.000699592	0	0.000181488	0.00081104	0.00107449	0	0	0.000935962	0.00100392	0	0	0.00207786	0.00194906	0.00582217	0.00588045	0.00583699	0.00811305	0.00785289	0.821959		24
TACGAC/GGCAACG	24	0.00292202	0.00291909	0.00478543	0.0047423	0.00310608	0.00406268	0.00504024	0.00549972	0.000111822	0.000111127	0.00127637	0.00127407	0.00262317	0.0014876	0.00377395	0.00325026	0.000281587	0	4.48407e-05	0.013703	0.0133676	0.00161685	0.00107303		25
TACGAC/GGCAACG	25	0.00275317	0.00275041	0.00463012	0.00458808	0.00283035	0.00379834	0.00501479	0.00549942	9.72295e-05	9.66257e-05	0.00135165	0.00142185	0.00265134	0.00164342	0.00353515	0.0031042	0.000288977	0	3.34194e-05	0.0136319	0.0133071	0.00161979	0.00102876	0.885308

## Sheet: Figure 3c
Data matrix
	1	TACGAC/GGCAACG
1		2	TACGAC/GGCAACG
2	0.981633		3	TACGAC/GGCAACG
3	0.885567	0.876952		4	TACGAC/GGCAACG
4	0.886379	0.878434	0.975243		P1	TACGAC/GGCAACG
P1	0.8817	0.883794	0.826034	0.833434		P1	TACGAC/GGCAACG
P1	0.889918	0.904245	0.827901	0.845372	0.923684		P2	TACGAC/GGCAACG
P2	0.738904	0.73193	0.768029	0.766701	0.787576	0.771775		P3	TACGAC/GGCAACG
P3	0.71966	0.712642	0.749852	0.747805	0.770688	0.752502	0.9624		P4	TACGAC/GGCAACG
P4	0.723481	0.716435	0.752631	0.75049	0.765585	0.750459	0.93196	0.955094		P5	TACGAC/GGCAACG
P5	0.700013	0.693175	0.723829	0.722593	0.739491	0.72462	0.899632	0.921669	0.950328

## Sheet: Figure 3d
Data matrix
	26	TTACGAC/TGGCAACG
26		27	TTACGAC/TGGCAACG
27	0.690513		28	TTACGAC/GGCAACG
28	0.230845	0.208987		29	TTACGAC/GGCAACG
29	0.233834	0.211233	0.746383		30	GTTACGAC/TTGGCAACG
30	0.058636	0.053163	0.0779243	0.0764975		31	GTTACGAC/TTGGCAACG
31	0.0593884	0.0540701	0.0796013	0.0778233	0.783714		32	GTTACGAC/TGGCAACG
32	0.0755874	0.0695759	0.106951	0.103647	0.34505	0.34871		33	GTTACGAC/TGGCAACG
33	0.0752155	0.0691204	0.106034	0.102669	0.347974	0.351745	0.756819

## Sheet: Figure 3e
Data used for Binning			Like Inputs, Histogram of average relative Hamming Distance			Unike Inputs, Histogram of average relative Hamming Distance
Unlike Input comparisons, Hamming distance	Like Input comparisons, Hamming distance		Bin Centers	Counts		Bin Centers	Counts
0.42062	0.00703		0.005	3		0.265	8
0.4349	0.04412		0.015	2		0.275	3
0.46456	0.04678		0.025	4		0.285	3
0.46283	0.05127		0.035	3		0.295	0
0.55459	0.04624		0.045	10		0.305	0
0.55477	0.1158		0.055	2		0.315	0
0.49856	0.12232		0.065	4		0.325	4
0.49801	0.12065		0.075	2		0.335	0
0.49819	0.13083		0.085	3		0.345	0
0.49869	0.04719		0.095	1		0.355	0
0.27938	0.04975		0.105	8		0.365	2
0.26551	0.04987		0.115	9		0.375	3
0.51974	0.04078		0.125	7		0.385	1
0.51953	0.11779		0.135	2		0.395	2
0.52075	0.12461		0.145	0		0.405	0
0.50391	0.12294		0.155	1		0.415	8
0.50286	0.13302		0.165	0		0.425	2
0.5344	0.00949		0.175	0		0.435	10
0.52902	0.07314		0.185	0		0.445	8
0.49569	0.06987		0.195	0		0.455	13
0.49577	0.10623		0.205	0		0.465	23
0.505	0.11239		0.215	0		0.475	12
0.50698	0.11039		0.225	0		0.485	36
0.49874	0.12296		0.235	0		0.495	302
0.4977	0.0693		0.245	0		0.505	130
0.49724	0.06322		0.255	0		0.515	26
0.49876	0.10497		0.265	0		0.525	30
0.49899	0.11165		0.275	0		0.535	10
0.49712	0.10966		0.285	0		0.545	16
0.42029	0.12235		0.295	0		0.555	22
0.43471	0.02964					0.565	0
0.46404	0.09518					0.575	0
0.4624	0.10092
0.55564	0.10284
0.55582	0.11492
0.49869	0.10002
0.4981	0.10709
0.49845	0.10784
0.49879	0.11949
0.28085	0.0174
0.26711	0.03008
0.52013	0.04353
0.51959	0.01967
0.52134	0.03361
0.50394	0.02109
0.50276	0.08441
0.5343	0.04824
0.52873	0.02377
0.49588	0.0035
0.496	0.02855
0.50507	0.03057
0.50672	0.0726
0.4991	0.06415
0.49724	0.0874
0.49724	0.04291
0.49905	0.08917
0.49882	0.05544
0.49696	0.15168
0.41869	0.12435
0.43281	0.11074
0.466	0.11961
0.46456
0.55757
0.5581
0.4998		0.15168
0.49931		0.25085
0.49528
0.49562
0.27134
0.2574
0.51827
0.51796
0.51961
0.5043
0.50302
0.53446
0.52895
0.49578
0.49619
0.50627
0.50858
0.50008
0.49783
0.49792
0.49908
0.50072
0.49846
0.41642
0.43077
0.46663
0.4652
0.55771
0.55828
0.49985
0.49936
0.49428
0.49466
0.27162
0.25735
0.51779
0.51755
0.5193
0.50431
0.50301
0.53376
0.52835
0.49632
0.49657
0.50626
0.50899
0.49941
0.49729
0.49833
0.49956
0.50051
0.49845
0.41575
0.43036
0.46433
0.46208
0.55737
0.55739
0.50088
0.50039
0.4958
0.49618
0.28242
0.26894
0.51618
0.51593
0.51732
0.50273
0.50172
0.5344
0.52908
0.49621
0.49626
0.50533
0.50694
0.49832
0.4976
0.49734
0.49964
0.49938
0.49804
0.4152
0.43072
0.46407
0.46191
0.55842
0.5583
0.50072
0.50023
0.49505
0.49533
0.28098
0.2676
0.5168
0.51655
0.51846
0.50266
0.50132
0.53485
0.52886
0.4969
0.49698
0.50588
0.50779
0.49949
0.49806
0.49799
0.49993
0.49997
0.49827
0.41969
0.43312
0.45225
0.45049
0.5468
0.54668
0.49936
0.49943
0.48951
0.49047
0.26417
0.25085
0.52021
0.51954
0.52109
0.50271
0.50157
0.52928
0.52446
0.49822
0.49794
0.50358
0.50575
0.49791
0.49817
0.49873
0.5006
0.49943
0.49698
0.41954
0.43297
0.45283
0.45136
0.54724
0.54706
0.49977
0.49964
0.49005
0.49101
0.26435
0.25136
0.52033
0.51946
0.52105
0.5026
0.50152
0.52897
0.52373
0.49797
0.4975
0.50337
0.50479
0.49838
0.49835
0.49871
0.50039
0.49882
0.49552
0.41856
0.43111
0.45482
0.45351
0.54894
0.54853
0.49912
0.49908
0.49155
0.49252
0.26415
0.25168
0.52039
0.51959
0.52118
0.50208
0.50113
0.52943
0.52395
0.49788
0.49743
0.50291
0.50511
0.49704
0.49737
0.49871
0.50033
0.49843
0.49546
0.41734
0.43015
0.45078
0.44958
0.54748
0.54711
0.49943
0.49949
0.49062
0.49172
0.26678
0.25408
0.52113
0.52075
0.52194
0.50134
0.50046
0.52873
0.52309
0.49842
0.49801
0.50168
0.50448
0.49709
0.49703
0.49931
0.5007
0.49949
0.49596
0.48381
0.48534
0.55495
0.55582
0.49624
0.4967
0.47828
0.47712
0.36549
0.3676
0.49036
0.49051
0.49382
0.49681
0.49786
0.50609
0.5032
0.49382
0.49609
0.50075
0.50119
0.5025
0.5026
0.49639
0.49601
0.49539
0.49536
0.47747
0.47874
0.54508
0.54575
0.49778
0.4984
0.48168
0.48147
0.37814
0.38109
0.49363
0.49361
0.49686
0.4959
0.49665
0.50279
0.50222
0.49441
0.49616
0.50075
0.50028
0.49923
0.49917
0.49557
0.49549
0.49696
0.49637
0.47154
0.47201
0.49897
0.49953
0.48899
0.49348
0.46011
0.46026
0.53214
0.53013
0.52868
0.49882
0.49922
0.49533
0.49799
0.50335
0.50186
0.50021
0.49915
0.50137
0.49951
0.4998
0.50041
0.49652
0.49619
0.47304
0.47364
0.49913
0.49966
0.48971
0.4942
0.45891
0.45869
0.53296
0.53105
0.52949
0.49974
0.49997
0.49523
0.49838
0.50332
0.50163
0.50011
0.49931
0.50013
0.49833
0.49967
0.50018
0.49714
0.49658
0.50433
0.50466
0.55042
0.55531
0.54626
0.5468
0.55113
0.55042
0.54211
0.50121
0.50252
0.47601
0.48433
0.50541
0.50467
0.49717
0.49536
0.50281
0.49876
0.50412
0.50096
0.5006
0.50136
0.50533
0.50556
0.55136
0.55621
0.54605
0.54629
0.55108
0.55093
0.5419
0.50181
0.50322
0.47574
0.48386
0.50592
0.50469
0.49859
0.49642
0.50306
0.4992
0.50443
0.50124
0.50163
0.50258
0.49609
0.49598
0.49529
0.49505
0.49542
0.49626
0.49699
0.49783
0.49642
0.50243
0.50078
0.50029
0.50162
0.50183
0.49956
0.49711
0.49714
0.50047
0.5002
0.50124
0.50131
0.49609
0.49601
0.49513
0.49489
0.49549
0.49616
0.49699
0.49766
0.49632
0.50286
0.50098
0.50052
0.50175
0.50157
0.49933
0.49694
0.49694
0.50077
0.50013
0.50127
0.50127
0.48175
0.48183
0.44665
0.4469
0.45126
0.49719
0.49732
0.50663
0.5056
0.49498
0.49464
0.49874
0.50294
0.50268
0.4985
0.49601
0.49397
0.49619
0.49819
0.48248
0.48266
0.44304
0.44286
0.44784
0.49678
0.49727
0.50698
0.50592
0.49533
0.49515
0.49908
0.50286
0.50257
0.49864
0.49603
0.49386
0.49605
0.49761
0.49144
0.49234
0.49556
0.50054
0.49995
0.52224
0.51856
0.49745
0.49845
0.50013
0.50413
0.49822
0.49858
0.4974
0.49827
0.49781
0.49716
0.49413
0.49438
0.49789
0.50029
0.49971
0.52441
0.51949
0.499
0.49931
0.50087
0.50533
0.49824
0.49892
0.49719
0.49809
0.49717
0.49701
0.49933
0.49998
0.51773
0.51477
0.49425
0.4942
0.49882
0.49789
0.50185
0.49979
0.49714
0.49768
0.49928
0.49941
0.49876
0.49948
0.51621
0.51332
0.49443
0.49441
0.50031
0.49922
0.50258
0.50105
0.49683
0.49783
0.49936
0.49933
0.49737
0.49838
0.51391
0.51173
0.49582
0.49531
0.49922
0.49779
0.50054
0.49812
0.49727
0.49725
0.49912
0.49977
0.495
0.49355
0.49335
0.49203
0.48904
0.49105
0.48791
0.49026
0.48719
0.48796
0.48773
0.48743
0.49533
0.49394
0.49162
0.49108
0.48871
0.49163
0.48892
0.49078
0.48657
0.48802
0.48711
0.48743
0.49779
0.49788
0.49757
0.4983
0.49281
0.4934
0.49605
0.494
0.49459
0.4943
0.4983
0.49877
0.49837
0.49855
0.49469
0.49469
0.49567
0.49448
0.49497
0.49386
0.48879
0.491
0.48557
0.48547
0.48985
0.48846
0.48268
0.48448
0.49021
0.49154
0.48814
0.48768
0.4916
0.49145
0.48505
0.48665
0.37855
0.37632
0.46851
0.46493
0.46552
0.46382
0.39082
0.39304
0.47395
0.47224
0.46943
0.46779
0.46105
0.45809
0.44743
0.44855
0.46637
0.46191
0.45175
0.4523
0.32933
0.32799
0.32886
0.32794

## Sheet: Figure 3f
Unlike Input comparisons, Hamming distance	Like Input comparisons, Hamming distance
0.42062	0.00703
0.4349	0.04412
0.46456	0.04678
0.46283	0.05127
0.55459	0.04624
0.55477	0.1158
0.49856	0.12232
0.49801	0.12065
0.49819	0.13083
0.49869	0.04719
0.27938	0.04975
0.26551	0.04987
0.51974	0.04078
0.51953	0.11779
0.52075	0.12461
0.50391	0.12294
0.50286	0.13302
0.5344	0.00949
0.52902	0.07314
0.49569	0.06987
0.49577	0.10623
0.505	0.11239
0.50698	0.11039
0.49874	0.12296
0.4977	0.0693
0.49724	0.06322
0.49876	0.10497
0.49899	0.11165
0.49712	0.10966
0.42029	0.12235
0.43471	0.02964
0.46404	0.09518
0.4624	0.10092
0.55564	0.10284
0.55582	0.11492
0.49869	0.10002
0.4981	0.10709
0.49845	0.10784
0.49879	0.11949
0.28085	0.0174
0.26711	0.03008
0.52013	0.04353
0.51959	0.01967
0.52134	0.03361
0.50394	0.02109
0.50276	0.08441
0.5343	0.04824
0.52873	0.02377
0.49588	0.0035
0.496	0.02855
0.50507	0.03057
0.50672	0.0726
0.4991	0.06415
0.49724	0.0874
0.49724	0.04291
0.49905	0.08917
0.49882	0.05544
0.49696	0.15168
0.41869	0.12435
0.43281	0.11074
0.466	0.11961
0.46456
0.55757
0.5581
0.4998
0.49931
0.49528
0.49562
0.27134
0.2574
0.51827
0.51796
0.51961
0.5043
0.50302
0.53446
0.52895
0.49578
0.49619
0.50627
0.50858
0.50008
0.49783
0.49792
0.49908
0.50072
0.49846
0.41642
0.43077
0.46663
0.4652
0.55771
0.55828
0.49985
0.49936
0.49428
0.49466
0.27162
0.25735
0.51779
0.51755
0.5193
0.50431
0.50301
0.53376
0.52835
0.49632
0.49657
0.50626
0.50899
0.49941
0.49729
0.49833
0.49956
0.50051
0.49845
0.41575
0.43036
0.46433
0.46208
0.55737
0.55739
0.50088
0.50039
0.4958
0.49618
0.28242
0.26894
0.51618
0.51593
0.51732
0.50273
0.50172
0.5344
0.52908
0.49621
0.49626
0.50533
0.50694
0.49832
0.4976
0.49734
0.49964
0.49938
0.49804
0.4152
0.43072
0.46407
0.46191
0.55842
0.5583
0.50072
0.50023
0.49505
0.49533
0.28098
0.2676
0.5168
0.51655
0.51846
0.50266
0.50132
0.53485
0.52886
0.4969
0.49698
0.50588
0.50779
0.49949
0.49806
0.49799
0.49993
0.49997
0.49827
0.41969
0.43312
0.45225
0.45049
0.5468
0.54668
0.49936
0.49943
0.48951
0.49047
0.26417
0.25085
0.52021
0.51954
0.52109
0.50271
0.50157
0.52928
0.52446
0.49822
0.49794
0.50358
0.50575
0.49791
0.49817
0.49873
0.5006
0.49943
0.49698
0.41954
0.43297
0.45283
0.45136
0.54724
0.54706
0.49977
0.49964
0.49005
0.49101
0.26435
0.25136
0.52033
0.51946
0.52105
0.5026
0.50152
0.52897
0.52373
0.49797
0.4975
0.50337
0.50479
0.49838
0.49835
0.49871
0.50039
0.49882
0.49552
0.41856
0.43111
0.45482
0.45351
0.54894
0.54853
0.49912
0.49908
0.49155
0.49252
0.26415
0.25168
0.52039
0.51959
0.52118
0.50208
0.50113
0.52943
0.52395
0.49788
0.49743
0.50291
0.50511
0.49704
0.49737
0.49871
0.50033
0.49843
0.49546
0.41734
0.43015
0.45078
0.44958
0.54748
0.54711
0.49943
0.49949
0.49062
0.49172
0.26678
0.25408
0.52113
0.52075
0.52194
0.50134
0.50046
0.52873
0.52309
0.49842
0.49801
0.50168
0.50448
0.49709
0.49703
0.49931
0.5007
0.49949
0.49596
0.48381
0.48534
0.55495
0.55582
0.49624
0.4967
0.47828
0.47712
0.36549
0.3676
0.49036
0.49051
0.49382
0.49681
0.49786
0.50609
0.5032
0.49382
0.49609
0.50075
0.50119
0.5025
0.5026
0.49639
0.49601
0.49539
0.49536
0.47747
0.47874
0.54508
0.54575
0.49778
0.4984
0.48168
0.48147
0.37814
0.38109
0.49363
0.49361
0.49686
0.4959
0.49665
0.50279
0.50222
0.49441
0.49616
0.50075
0.50028
0.49923
0.49917
0.49557
0.49549
0.49696
0.49637
0.47154
0.47201
0.49897
0.49953
0.48899
0.49348
0.46011
0.46026
0.53214
0.53013
0.52868
0.49882
0.49922
0.49533
0.49799
0.50335
0.50186
0.50021
0.49915
0.50137
0.49951
0.4998
0.50041
0.49652
0.49619
0.47304
0.47364
0.49913
0.49966
0.48971
0.4942
0.45891
0.45869
0.53296
0.53105
0.52949
0.49974
0.49997
0.49523
0.49838
0.50332
0.50163
0.50011
0.49931
0.50013
0.49833
0.49967
0.50018
0.49714
0.49658
0.50433
0.50466
0.55042
0.55531
0.54626
0.5468
0.55113
0.55042
0.54211
0.50121
0.50252
0.47601
0.48433
0.50541
0.50467
0.49717
0.49536
0.50281
0.49876
0.50412
0.50096
0.5006
0.50136
0.50533
0.50556
0.55136
0.55621
0.54605
0.54629
0.55108
0.55093
0.5419
0.50181
0.50322
0.47574
0.48386
0.50592
0.50469
0.49859
0.49642
0.50306
0.4992
0.50443
0.50124
0.50163
0.50258
0.49609
0.49598
0.49529
0.49505
0.49542
0.49626
0.49699
0.49783
0.49642
0.50243
0.50078
0.50029
0.50162
0.50183
0.49956
0.49711
0.49714
0.50047
0.5002
0.50124
0.50131
0.49609
0.49601
0.49513
0.49489
0.49549
0.49616
0.49699
0.49766
0.49632
0.50286
0.50098
0.50052
0.50175
0.50157
0.49933
0.49694
0.49694
0.50077
0.50013
0.50127
0.50127
0.48175
0.48183
0.44665
0.4469
0.45126
0.49719
0.49732
0.50663
0.5056
0.49498
0.49464
0.49874
0.50294
0.50268
0.4985
0.49601
0.49397
0.49619
0.49819
0.48248
0.48266
0.44304
0.44286
0.44784
0.49678
0.49727
0.50698
0.50592
0.49533
0.49515
0.49908
0.50286
0.50257
0.49864
0.49603
0.49386
0.49605
0.49761
0.49144
0.49234
0.49556
0.50054
0.49995
0.52224
0.51856
0.49745
0.49845
0.50013
0.50413
0.49822
0.49858
0.4974
0.49827
0.49781
0.49716
0.49413
0.49438
0.49789
0.50029
0.49971
0.52441
0.51949
0.499
0.49931
0.50087
0.50533
0.49824
0.49892
0.49719
0.49809
0.49717
0.49701
0.49933
0.49998
0.51773
0.51477
0.49425
0.4942
0.49882
0.49789
0.50185
0.49979
0.49714
0.49768
0.49928
0.49941
0.49876
0.49948
0.51621
0.51332
0.49443
0.49441
0.50031
0.49922
0.50258
0.50105
0.49683
0.49783
0.49936
0.49933
0.49737
0.49838
0.51391
0.51173
0.49582
0.49531
0.49922
0.49779
0.50054
0.49812
0.49727
0.49725
0.49912
0.49977
0.495
0.49355
0.49335
0.49203
0.48904
0.49105
0.48791
0.49026
0.48719
0.48796
0.48773
0.48743
0.49533
0.49394
0.49162
0.49108
0.48871
0.49163
0.48892
0.49078
0.48657
0.48802
0.48711
0.48743
0.49779
0.49788
0.49757
0.4983
0.49281
0.4934
0.49605
0.494
0.49459
0.4943
0.4983
0.49877
0.49837
0.49855
0.49469
0.49469
0.49567
0.49448
0.49497
0.49386
0.48879
0.491
0.48557
0.48547
0.48985
0.48846
0.48268
0.48448
0.49021
0.49154
0.48814
0.48768
0.4916
0.49145
0.48505
0.48665
0.37855
0.37632
0.46851
0.46493
0.46552
0.46382
0.39082
0.39304
0.47395
0.47224
0.46943
0.46779
0.46105
0.45809
0.44743
0.44855
0.46637
0.46191
0.45175
0.4523
0.32933
0.32799
0.32886
0.32794

## Sheet: Figure 3g
score	cat
1	Pos	SUM Scores Pos	SUM Scores Neg
1	Pos	122	0
1	Pos
1	Pos	Like inputs positive	Like inputs negative	Unlike inputs negative	Unlike inputs positive
1	Pos	Fraction with score 1 of Pos category (like inputs)	Fraction with score 0 of Pos category (like inputs)	Fraction with score 0 of Neg category (unlike inputs)	Fraction with score 1 of Neg category (unlike inputs)
1	Pos	1	0	1	0
1	Pos
1	Pos
1	Pos
0	Neg
0	Neg
0	Neg
0	Neg
0	Neg
0	Neg
0	Neg
0	Neg
0	Neg
0	Neg
0	Neg
0	Neg
0	Neg
0	Neg
0	Neg
0	Neg
0	Neg
0	Neg
0	Neg
0	Neg
0	Neg
0	Neg
0	Neg
0	Neg
0	Neg
0	Neg
0	Neg
0	Neg
0	Neg
1	Pos
1	Pos
1	Pos
1	Pos
1	Pos
1	Pos
1	Pos
1	Pos
1	Pos
0	Neg
0	Neg
0	Neg
0	Neg
0	Neg
0	Neg
0	Neg
0	Neg
0	Neg
0	Neg
0	Neg
0	Neg
0	Neg
0	Neg
0	Neg
0	Neg
0	Neg
0	Neg
0	Neg
0	Neg
0	Neg
0	Neg
0	Neg
0	Neg
0	Neg
0	Neg
0	Neg
0	Neg
0	Neg
1	Pos
1	Pos
1	Pos
1	Pos
1	Pos
1	Pos
1	Pos
1	Pos
1	Pos
0	Neg
0	Neg
0	Neg
0	Neg
0	Neg
0	Neg
0	Neg
0	Neg
0	Neg
0	Neg
0	Neg
0	Neg
0	Neg
0	Neg
0	Neg
0	Neg
0	Neg
0	Neg
0	Neg
0	Neg
0	Neg
0	Neg
0	Neg
0	Neg
0	Neg
0	Neg
0	Neg
0	Neg
0	Neg
1	Pos
1	Pos
1	Pos
1	Pos
1	Pos
1	Pos
1	Pos
1	Pos
1	Pos
0	Neg
0	Neg
0	Neg
0	Neg
0	Neg
0	Neg
0	Neg
0	Neg
0	Neg
0	Neg
0	Neg
0	Neg
0	Neg
0	Neg
0	Neg
0	Neg
0	Neg
0	Neg
0	Neg
0	Neg
0	Neg
0	Neg
0	Neg
0	Neg
0	Neg
0	Neg
0	Neg
0	Neg
0	Neg
1	Pos
1	Pos
1	Pos
1	Pos
1	Pos
1	Pos
1	Pos
1	Pos
1	Pos
0	Neg
0	Neg
0	Neg
0	Neg
0	Neg
0	Neg
0	Neg
0	Neg
0	Neg
0	Neg
0	Neg
0	Neg
0	Neg
0	Neg
0	Neg
0	Neg
0	Neg
0	Neg
0	Neg
0	Neg
0	Neg
0	Neg
0	Neg
0	Neg
0	Neg
0	Neg
0	Neg
0	Neg
0	Neg
1	Pos
1	Pos
1	Pos
1	Pos
1	Pos
1	Pos
1	Pos
1	Pos
1	Pos
0	Neg
0	Neg
0	Neg
0	Neg
0	Neg
0	Neg
0	Neg
0	Neg
0	Neg
0	Neg
0	Neg
0	Neg
0	Neg
0	Neg
0	Neg
0	Neg
0	Neg
0	Neg
0	Neg
0	Neg
0	Neg
0	Neg
0	Neg
0	Neg
0	Neg
0	Neg
0	Neg
0	Neg
0	Neg
1	Pos
1	Pos
1	Pos
1	Pos
1	Pos
1	Pos
1	Pos
1	Pos
1	Pos
0	Neg
0	Neg
0	Neg
0	Neg
0	Neg
0	Neg
0	Neg
0	Neg
0	Neg
0	Neg
0	Neg
0	Neg
0	Neg
0	Neg
0	Neg
0	Neg
0	Neg
0	Neg
0	Neg
0	Neg
0	Neg
0	Neg
0	Neg
0	Neg
0	Neg
0	Neg
0	Neg
0	Neg
0	Neg
1	Pos
1	Pos
1	Pos
1	Pos
1	Pos
1	Pos
1	Pos
1	Pos
1	Pos
0	Neg
0	Neg
0	Neg
0	Neg
0	Neg
0	Neg
0	Neg
0	Neg
0	Neg
0	Neg
0	Neg
0	Neg
0	Neg
0	Neg
0	Neg
0	Neg
0	Neg
0	Neg
0	Neg
0	Neg
0	Neg
0	Neg
0	Neg
0	Neg
0	Neg
0	Neg
0	Neg
0	Neg
0	Neg
1	Pos
1	Pos
1	Pos
1	Pos
1	Pos
1	Pos
1	Pos
1	Pos
1	Pos
0	Neg
0	Neg
0	Neg
0	Neg
0	Neg
0	Neg
0	Neg
0	Neg
0	Neg
0	Neg
0	Neg
0	Neg
0	Neg
0	Neg
0	Neg
0	Neg
0	Neg
0	Neg
0	Neg
0	Neg
0	Neg
0	Neg
0	Neg
0	Neg
0	Neg
0	Neg
0	Neg
0	Neg
0	Neg
1	Pos
1	Pos
1	Pos
1	Pos
1	Pos
1	Pos
1	Pos
1	Pos
1	Pos
0	Neg
0	Neg
0	Neg
0	Neg
0	Neg
0	Neg
0	Neg
0	Neg
0	Neg
0	Neg
0	Neg
0	Neg
0	Neg
0	Neg
0	Neg
0	Neg
0	Neg
0	Neg
0	Neg
0	Neg
0	Neg
0	Neg
0	Neg
0	Neg
0	Neg
0	Neg
0	Neg
0	Neg
0	Neg
0	Neg
0	Neg
0	Neg
0	Neg
0	Neg
0	Neg
0	Neg
0	Neg
0	Neg
0	Neg
1	Pos
0	Neg
0	Neg
0	Neg
0	Neg
0	Neg
0	Neg
0	Neg
0	Neg
0	Neg
0	Neg
0	Neg
0	Neg
0	Neg
0	Neg
0	Neg
0	Neg
0	Neg
0	Neg
0	Neg
0	Neg
0	Neg
0	Neg
0	Neg
0	Neg
0	Neg
0	Neg
0	Neg
0	Neg
0	Neg
0	Neg
0	Neg
0	Neg
0	Neg
0	Neg
0	Neg
0	Neg
0	Neg
1	Pos
0	Neg
0	Neg
0	Neg
0	Neg
0	Neg
0	Neg
0	Neg
0	Neg
0	Neg
0	Neg
0	Neg
0	Neg
0	Neg
0	Neg
0	Neg
0	Neg
0	Neg
0	Neg
0	Neg
0	Neg
0	Neg
0	Neg
0	Neg
0	Neg
0	Neg
0	Neg
0	Neg
0	Neg
0	Neg
0	Neg
0	Neg
0	Neg
0	Neg
0	Neg
0	Neg
0	Neg
0	Neg
0	Neg
0	Neg
1	Pos
0	Neg
0	Neg
0	Neg
0	Neg
0	Neg
0	Neg
0	Neg
0	Neg
0	Neg
0	Neg
0	Neg
0	Neg
0	Neg
0	Neg
0	Neg
0	Neg
0	Neg
0	Neg
0	Neg
0	Neg
0	Neg
0	Neg
0	Neg
0	Neg
0	Neg
0	Neg
0	Neg
0	Neg
0	Neg
0	Neg
0	Neg
0	Neg
0	Neg
0	Neg
0	Neg
0	Neg
0	Neg
1	Pos
0	Neg
0	Neg
0	Neg
0	Neg
0	Neg
0	Neg
0	Neg
0	Neg
0	Neg
0	Neg
0	Neg
0	Neg
0	Neg
0	Neg
0	Neg
0	Neg
0	Neg
0	Neg
0	Neg
0	Neg
0	Neg
0	Neg
0	Neg
0	Neg
0	Neg
0	Neg
0	Neg
0	Neg
0	Neg
0	Neg
0	Neg
0	Neg
0	Neg
0	Neg
0	Neg
0	Neg
0	Neg
0	Neg
0	Neg
1	Pos
0	Neg
0	Neg
0	Neg
0	Neg
0	Neg
0	Neg
0	Neg
0	Neg
0	Neg
0	Neg
0	Neg
0	Neg
0	Neg
0	Neg
0	Neg
0	Neg
0	Neg
0	Neg
0	Neg
0	Neg
0	Neg
0	Neg
0	Neg
0	Neg
0	Neg
0	Neg
0	Neg
0	Neg
0	Neg
0	Neg
0	Neg
0	Neg
0	Neg
0	Neg
0	Neg
0	Neg
0	Neg
1	Pos
0	Neg
0	Neg
0	Neg
0	Neg
0	Neg
0	Neg
0	Neg
0	Neg
0	Neg
0	Neg
0	Neg
0	Neg
0	Neg
0	Neg
0	Neg
0	Neg
0	Neg
0	Neg
0	Neg
0	Neg
0	Neg
0	Neg
0	Neg
0	Neg
0	Neg
0	Neg
0	Neg
0	Neg
0	Neg
0	Neg
0	Neg
0	Neg
0	Neg
0	Neg
0	Neg
0	Neg
0	Neg
0	Neg
0	Neg
1	Pos
0	Neg
0	Neg
0	Neg
0	Neg
0	Neg
0	Neg
0	Neg
0	Neg
0	Neg
0	Neg
0	Neg
0	Neg
0	Neg
0	Neg
0	Neg
0	Neg
0	Neg
0	Neg
0	Neg
0	Neg
0	Neg
0	Neg
0	Neg
0	Neg
0	Neg
0	Neg
0	Neg
0	Neg
0	Neg
0	Neg
0	Neg
0	Neg
0	Neg
0	Neg
0	Neg
0	Neg
0	Neg
1	Pos
0	Neg
0	Neg
0	Neg
0	Neg
0	Neg
0	Neg
0	Neg
0	Neg
0	Neg
0	Neg
0	Neg
0	Neg
0	Neg
0	Neg
0	Neg
0	Neg
0	Neg
0	Neg
0	Neg
0	Neg
0	Neg
0	Neg
0	Neg
0	Neg
0	Neg
0	Neg
0	Neg
0	Neg
0	Neg
0	Neg
0	Neg
0	Neg
0	Neg
0	Neg
0	Neg
0	Neg
0	Neg
0	Neg
0	Neg
1	Pos
0	Neg
0	Neg
0	Neg
0	Neg
0	Neg
0	Neg
0	Neg
0	Neg
0	Neg
0	Neg
0	Neg
0	Neg
0	Neg
0	Neg
0	Neg
0	Neg
0	Neg
0	Neg
0	Neg
0	Neg
0	Neg
0	Neg
0	Neg
0	Neg
0	Neg
0	Neg
0	Neg
0	Neg
0	Neg
0	Neg
0	Neg
0	Neg
0	Neg
0	Neg
0	Neg
0	Neg
0	Neg
1	Pos
0	Neg
0	Neg
0	Neg
0	Neg
0	Neg
0	Neg
0	Neg
0	Neg
0	Neg
0	Neg
0	Neg
0	Neg
0	Neg
0	Neg
0	Neg
0	Neg
0	Neg
0	Neg
0	Neg
0	Neg
0	Neg
0	Neg
0	Neg
0	Neg
0	Neg
0	Neg
0	Neg
0	Neg
0	Neg
0	Neg
0	Neg
0	Neg
0	Neg
0	Neg
0	Neg
0	Neg
0	Neg
0	Neg
0	Neg
1	Pos
0	Neg
0	Neg
0	Neg
0	Neg
0	Neg
0	Neg
0	Neg
0	Neg
0	Neg
0	Neg
0	Neg
0	Neg
0	Neg
0	Neg
0	Neg
0	Neg
0	Neg
0	Neg
0	Neg
0	Neg
0	Neg
0	Neg
0	Neg
0	Neg
0	Neg
0	Neg
0	Neg
0	Neg
0	Neg
0	Neg
0	Neg
0	Neg
0	Neg
0	Neg
0	Neg
0	Neg
0	Neg
1	Pos
0	Neg
0	Neg
0	Neg
0	Neg
0	Neg
0	Neg
0	Neg
0	Neg
0	Neg
0	Neg
0	Neg
0	Neg
0	Neg
0	Neg
0	Neg
0	Neg
0	Neg
0	Neg
0	Neg
0	Neg
0	Neg
0	Neg
0	Neg
0	Neg
0	Neg
0	Neg
0	Neg
0	Neg
0	Neg
0	Neg
0	Neg
0	Neg
0	Neg
0	Neg
0	Neg
0	Neg
0	Neg
0	Neg
0	Neg
1	Pos
1	Pos
0	Neg
0	Neg
0	Neg
0	Neg
0	Neg
0	Neg
0	Neg
0	Neg
0	Neg
0	Neg
0	Neg
0	Neg
0	Neg
0	Neg
0	Neg
0	Neg
0	Neg
0	Neg
0	Neg
0	Neg
0	Neg
0	Neg
0	Neg
0	Neg
0	Neg
0	Neg
0	Neg
0	Neg
0	Neg
0	Neg
0	Neg
0	Neg
0	Neg
0	Neg
0	Neg
0	Neg
1	Pos
1	Pos
0	Neg
0	Neg
0	Neg
0	Neg
0	Neg
0	Neg
0	Neg
0	Neg
0	Neg
0	Neg
0	Neg
0	Neg
0	Neg
0	Neg
0	Neg
0	Neg
0	Neg
0	Neg
0	Neg
0	Neg
0	Neg
0	Neg
0	Neg
0	Neg
0	Neg
0	Neg
0	Neg
0	Neg
0	Neg
0	Neg
0	Neg
0	Neg
0	Neg
0	Neg
0	Neg
0	Neg
1	Pos
1	Pos
0	Neg
0	Neg
0	Neg
0	Neg
0	Neg
0	Neg
0	Neg
0	Neg
0	Neg
0	Neg
0	Neg
0	Neg
0	Neg
0	Neg
0	Neg
0	Neg
0	Neg
0	Neg
0	Neg
0	Neg
0	Neg
0	Neg
0	Neg
0	Neg
0	Neg
0	Neg
0	Neg
0	Neg
0	Neg
0	Neg
0	Neg
0	Neg
0	Neg
0	Neg
0	Neg
0	Neg
0	Neg
0	Neg
0	Neg
1	Pos
0	Neg
0	Neg
0	Neg
0	Neg
0	Neg
0	Neg
0	Neg
0	Neg
0	Neg
0	Neg
0	Neg
0	Neg
0	Neg
0	Neg
0	Neg
0	Neg
0	Neg
0	Neg
0	Neg
0	Neg
0	Neg
0	Neg
0	Neg
0	Neg
0	Neg
0	Neg
0	Neg
0	Neg
0	Neg
0	Neg
0	Neg
0	Neg
0	Neg
0	Neg
0	Neg
0	Neg
0	Neg
1	Pos
0	Neg
0	Neg
0	Neg
0	Neg
0	Neg
0	Neg
0	Neg
0	Neg
0	Neg
0	Neg
0	Neg
0	Neg
0	Neg
0	Neg
0	Neg
0	Neg
0	Neg
0	Neg
0	Neg
0	Neg
0	Neg
0	Neg
0	Neg
0	Neg
0	Neg
0	Neg
0	Neg
0	Neg
0	Neg
0	Neg
0	Neg
0	Neg
0	Neg
0	Neg
0	Neg
0	Neg
0	Neg
0	Neg
0	Neg
1	Pos
0	Neg
0	Neg
0	Neg
0	Neg
0	Neg
0	Neg
0	Neg
0	Neg
0	Neg
0	Neg
0	Neg
0	Neg
0	Neg
0	Neg
0	Neg
0	Neg
0	Neg
0	Neg
0	Neg
0	Neg
0	Neg
0	Neg
0	Neg
0	Neg
0	Neg
0	Neg
0	Neg
0	Neg
0	Neg
0	Neg
0	Neg
0	Neg
0	Neg
0	Neg
0	Neg
0	Neg
0	Neg
1	Pos
0	Neg
0	Neg
0	Neg
0	Neg
0	Neg
0	Neg
0	Neg
0	Neg
0	Neg
0	Neg
0	Neg
0	Neg
0	Neg
0	Neg
0	Neg
0	Neg
0	Neg
0	Neg
0	Neg
0	Neg
0	Neg
0	Neg
0	Neg
0	Neg
0	Neg
0	Neg
0	Neg
0	Neg
0	Neg
0	Neg
0	Neg
0	Neg
0	Neg
0	Neg
0	Neg
0	Neg
0	Neg
0	Neg
0	Neg
1	Pos
0	Neg
0	Neg
0	Neg
0	Neg
0	Neg
0	Neg
0	Neg
0	Neg
0	Neg
0	Neg
0	Neg
0	Neg
0	Neg
0	Neg
0	Neg
0	Neg
0	Neg
0	Neg
0	Neg
0	Neg
0	Neg
0	Neg
0	Neg
0	Neg
0	Neg
0	Neg
0	Neg
0	Neg
0	Neg
0	Neg
0	Neg
0	Neg
0	Neg
0	Neg
0	Neg
0	Neg
0	Neg
1	Pos
0	Neg
0	Neg
0	Neg
0	Neg
0	Neg
0	Neg
0	Neg
0	Neg
0	Neg
0	Neg
0	Neg
0	Neg
0	Neg
0	Neg
0	Neg
0	Neg
0	Neg
0	Neg
0	Neg
0	Neg
0	Neg
0	Neg
0	Neg
0	Neg
0	Neg
0	Neg
0	Neg
0	Neg
0	Neg
0	Neg
0	Neg
0	Neg
0	Neg
0	Neg
0	Neg
0	Neg
0	Neg
0	Neg
0	Neg
1	Pos
0	Neg
0	Neg
0	Neg
0	Neg
0	Neg
0	Neg
0	Neg
0	Neg
0	Neg
0	Neg
0	Neg
0	Neg
0	Neg
0	Neg
0	Neg
0	Neg
0	Neg
0	Neg
0	Neg
0	Neg
0	Neg
0	Neg
0	Neg
0	Neg
0	Neg
0	Neg
0	Neg
0	Neg
0	Neg
0	Neg
0	Neg
0	Neg
0	Neg
0	Neg
0	Neg
0	Neg
0	Neg
1	Pos
0	Neg
0	Neg
0	Neg
0	Neg
0	Neg
0	Neg
0	Neg
0	Neg
0	Neg
0	Neg
0	Neg
0	Neg
0	Neg
0	Neg
0	Neg
0	Neg
0	Neg
0	Neg
0	Neg
0	Neg
0	Neg
0	Neg
0	Neg
0	Neg
0	Neg
0	Neg
0	Neg
0	Neg
0	Neg
0	Neg
0	Neg
0	Neg
0	Neg
0	Neg
0	Neg
0	Neg
0	Neg
0	Neg
0	Neg
1	Pos
0	Neg
0	Neg
0	Neg
0	Neg
0	Neg
0	Neg
0	Neg
0	Neg
0	Neg
0	Neg
0	Neg
0	Neg
0	Neg
0	Neg
0	Neg
0	Neg
0	Neg
0	Neg
0	Neg
0	Neg
0	Neg
0	Neg
0	Neg
0	Neg
0	Neg
0	Neg
0	Neg
0	Neg
0	Neg
0	Neg
0	Neg
0	Neg
0	Neg
0	Neg
0	Neg
0	Neg
0	Neg
1	Pos
0	Neg
0	Neg
0	Neg
0	Neg
0	Neg
0	Neg
0	Neg
0	Neg
0	Neg
0	Neg
0	Neg
0	Neg
0	Neg
0	Neg
0	Neg
0	Neg
0	Neg
0	Neg
0	Neg
0	Neg
0	Neg
0	Neg
0	Neg
0	Neg
0	Neg
0	Neg
0	Neg
0	Neg
0	Neg
0	Neg
0	Neg
0	Neg
0	Neg
0	Neg
0	Neg
0	Neg
0	Neg
0	Neg
0	Neg
1	Pos
0	Neg
0	Neg
0	Neg
0	Neg
0	Neg
0	Neg
0	Neg
0	Neg
0	Neg
0	Neg
0	Neg
0	Neg
0	Neg
0	Neg
0	Neg
0	Neg
0	Neg
0	Neg
0	Neg
0	Neg
0	Neg
0	Neg
0	Neg
0	Neg
0	Neg
0	Neg
0	Neg
0	Neg
0	Neg
0	Neg
0	Neg
0	Neg
0	Neg
0	Neg
0	Neg
0	Neg
0	Neg
1	Pos
0	Neg
0	Neg
0	Neg
0	Neg
0	Neg
0	Neg
0	Neg
0	Neg
0	Neg
0	Neg
0	Neg
0	Neg
0	Neg
0	Neg
0	Neg
0	Neg
0	Neg
0	Neg
0	Neg
0	Neg
0	Neg
0	Neg
0	Neg
0	Neg
0	Neg
0	Neg
0	Neg
0	Neg
0	Neg
0	Neg
0	Neg
0	Neg
0	Neg
0	Neg
0	Neg
0	Neg
0	Neg
0	Neg
0	Neg
1	Pos
0	Neg
0	Neg
0	Neg
0	Neg
0	Neg
0	Neg
0	Neg
0	Neg
0	Neg
0	Neg
0	Neg
0	Neg
0	Neg
0	Neg
0	Neg
0	Neg
0	Neg
0	Neg
0	Neg
0	Neg
0	Neg
0	Neg
0	Neg
0	Neg
0	Neg
0	Neg
0	Neg
0	Neg
0	Neg
0	Neg
0	Neg
0	Neg
0	Neg
0	Neg
0	Neg
0	Neg
0	Neg
1	Pos

## Sheet: Supplementary Figure 3a
Generation 0	Generation 1	Generation 2	Generation 3	Generation 4	Generation 5
First 160 entries, extracted from filtered .fastq file Sp1-Infw4-Inrv5-1_S5_L001_R1_001.fastq	First 160 entries, extracted from filtered .fastq file 0_S1_L001_R1_001.fastq	First 160 entries, extracted from filtered .fastq file 1_S2_L001_R1_001.fastq	First 160 entries, extracted from filtered .fastq file 2_S3_L001_R1_001.fastq	First 160 entries, extracted from filtered .fastq file 3_S4_L001_R1.fastq	First 160 entries, extracted from filtered .fastq file 4_S5_L001_R1_001.fastq
AAGGAGGGTTTCCAGGTGTA	GCATTAGTGTTAGGTTAAAC	GCATTAGTGTTAGGTTAAAC	TGGAAACACACTCTAGCGAA	GCATTAGTGTTAGGTTAAAC	AGTTGTATGTAGAGCCAGTG
AAGGAGGGTTTCCAGGTGTA	AATGAGGGTTTCCAGGTGTA	AAGGAGGGTTTCCAGGTGTA	AAGGATGGTTTCCAGGTGTA	GCATTAATGTTAGGTTAAAC	TCGAGGGGTGTTCTACGCGA
TTGTTGAAGTCGATATTGTA	AAGGAGGGTTTCCAGGTGTA	AAGGAGGGTTTCCAGGTGTA	CTGTTGAAGTCGATATTGTA	TGAAGATTTCTGTGTGCGGA	TCGAGGGGTGTTCTACGCGA
GCATTAGTGTTAGGTTAAAC	AAGGAGGGTTTCCAAGTGTA	AAGGAGGGTTTCCAGGTGTA	AAGGAGGATTTCCAGGTGTA	AAGGAGGGTTTCCAGGTGCA	TTCACTTTTACCTGATACTG
AAGGAGGGTTTCCAGGTGTA	AAGGAGGGTTTCCAGGTGTA	AAGGAGGGTTTCCAGGTGTA	GCATTAGTGTTAGGTTAAAC	GCATTAGTGTTAGGTTAGAC	TTTAGATTCTTTTTATGTTA
AAGGAGGGTTTCCAGGTGTA	AAGGAGGGTTTCCAGGTGTA	TGGTGTGCTTCGTTGTAATT	AAGGATGGTTTCCAGGTGTA	GCATTAGTGTTAGGTCAAAC	CATAGTTGGGGCGTAGTTTT
AGTCATGTAGACTCTGGCTG	AAGGAGGGTTTCCAGGTGTA	AGTCATGTAGACTATGGCTG	AAGGAGGGTTTCCAGGTGTA	AAGGAGGGTTTCCAGGTGTA	GGTATGTTAGCTAGTATAAG
GCATTAGTGTTAGGCTAAAC	AAGGAGAGTTTCCAGGTGTA	GCATTTGTGTTAGGTTAAAC	AAGGAGGGTTTCCAGGTGTA	AAGGAGGGTTTCCAGGTGTA	TTCACTTTTACCTGATACTG
GAGGAGGGTTTCCAGGTGTA	AAGGAGGGTTTCCAGGTGTA	AAGGAGGGTTTCCAGGTGTA	AAGGAGGGTTTCCAGGTGTA	AAGGAGGGTTTCCAGGTGTA	CTTTGGTCGTTACCAGTTTG
AAGGAGGGTTTCCAGGTGTA	AAGGAGGGTTTCCAGGTGTA	AAGGAGGGTTTCCAGGTGTA	GCATTAGTGTTAGGTTAAAC	AGGGAGGGTTTCCAGGTGTA	GTGGCTTGGGTGGGTGCGTG
AAGGAGGGTTTCCAGGTGTA	AAGTAGGGTTTCCAGGTGTA	CTGTTGAAGCCGATATTGTA	GCATTAGTGTTAGGTTAGAC	GCATTAGTATTAGGTTAAAC	CGCGAAGTATCAGATCGATC
AAGGAGGGTTTCCGGGTGTA	AAGGAGGGTTTCCAGGAGTA	AAGGAGGGTTTCCAGGTGTA	AAGGAGGGTTTCCAGGTGTA	AATGAGGGTTTCCAGGTGTA	AAGCGTTTGGGTTCAAGAAG
AAGGAGGGTTTCCAGGTGTA	AAGGAGGGTTTCCAGGTGTA	AAGGAGGGTTTCCAGGTGTA	CTGTTGAAGTCGATATTGTA	AAGGAGGGTTTCCAGGTGTA	CTTAAATTGCGACTCGTGAT
AAGGAGGGTTTCCAGGTGTA	AAGGAGGGTTTCCAGGTGTA	AAGGAGGGTTTCCAGGTGTA	AAGGAGGGTTTCCAGGTGTA	AAGGAGGGTTTCCAGGTGTA	ATTGTACACTGTGAAGAATT
AAGGAGGGTTTCCGGGTGTA	CATGCGTTTCGCCGCATGGC	AAGGAGGGTTTCCAGGTGTA	AAGGAGGGTCTCCAGGCGTA	AATGAGGGTTTCCAGGAGTA	TAGTGGACGTGTGTCTGAAA
GTAAATTAATTTGATCAATC	AAGGAGGGTTTCCAGGTGTA	AAGGAGGGTTTCCAGGTGTA	AAGGAGGGTTTCCAGGTGTA	AGGGAGGGTTTCCAGGTGTA	TCGAGGGGTGTTCTACGCGA
AAGGAGGGTTTCCAGGCGTA	GTAAATTAATTTGATCAATC	TTTACTTCGGTATAGTCAGT	CACTGCCGTGGGTCCCGGCT	CGAAATATTGGCGCGCATGA	CCAGGAGGTGTGGGTTGTCT
AAGGAGGGTTTCCAGGAGTA	AAGGAGGGCTTCCAGGTGTA	AAGGAGGGTTTCAAGGTGTA	AAGGAGGGTTTCCAGGTGTG	AAGGAGGGTTTCCAGGTGTA	TAATTATCCGTTTCCAGTTA
AAGGAGGGTTTCCAGGTGTA	GCATTAGTGTTAGGTTAAAC	AAGGAGGGTTTCCAGGTGTA	AAGGAGGGTTTCCAGGTGTA	AAGGAGGGTTTCCAGGTGTA	TTTAGATTCTTTTTATGTTT
GCATTAGTGTTAGGTTAAAC	GCATTAGTGTTAGGTTAAAC	AAGGAAGGTTTCCAGGTGTA	CTGTTGAAGTCGATATTGTA	AAGGATGGTTTCCAGGTGTA	CTTAAATTGCGACTCGTGAT
AAGGGGGGTTTCCGGGTGTA	AAGTAGGGTTTCCAGGTGTA	AATGAGGGTTCCCAGGTGTA	CTGTTGAAGTCGATATTGTA	AAGGAGGGTTTCCAGGTGTA	TTCATTAGGAGTTTCTGGCA
GCATTAGTGTTAGGTTAAAC	CTGTTGAAGTCGATATTGTA	GTGTTAAGAAATACGTTCGG	AAGGAGGGTTTCCAGGTGTA	AAGGAGGGTTTCCAGGTGTA	TAAGGGGTTACGGATTAGGG
AAGGAGGGTTTCCAGGTGTA	AAGGAGGGTTTACAGGTGTA	GCATTAGTGTTAGGTTAAAC	GCATTAGTGTTAGGTTAAAC	CAAGTGGGGGACTTACGCGT	ATCTATATAATTCTGCCAGA
AAGGAGGGTTTCCAGGTGTA	AAGGAGGGTTTCCAGGTGTA	GGTTTGGGTAGGCTCTTTAG	AAGGAGGGTTTCCAGGTGTG	AAGGAGGGTTTCCAGGTGTA	GTTGTGGGGAGGCATCCGTT
AAGGAGGGTTTCCAGGTGTA	AAGGAGGGTTTCCAGGTGTA	TCGTCGTTTCATCCGCTTTC	AAGGAGGGTTTCCAGGTGTA	AAGGAGGGTTCCCAGGTGTA	TATGTTGTGGTGTTAGCCAT
AAGGAGGGTTTCCAGGTGTA	AAGGAGGGTTTCCAGGTGTA	CTGTTGAAGTCGATATTGTA	CGGGTTGAGGTTGGTCCTCC	AAGGAAGGTTTCCAGGTGTA	CTTGCCATTAAGGTTGCCAT
AAGGAGGGTTTCCAGGTGTA	ACTGGCTTTTGTGGGAGCCC	AAGGAGGGTTTCCAGGTGTA	AAGGAGGGTTTCCAGGTGTA	CTGTTGAAGTCGATATTGTA	TTTGCCATCAAGGCTGCCAT
AAGGAGGGTTTCCAGGTGTA	AAGGAGGGTTTCCATGTGTA	AAGGAGGGTTTCCAGGTGTA	CGCGAAGTATCAGATCGATC	AAGGATGGTTTCCATGTGTA	ATTACATTGCCCTGTATCGT
AAGGAGGGTTTCCAGGTGTA	GCATTAGTGTTAGGTTAAAC	GAGGAGGGTTTCCAGGTGTA	AAGTAGGGTTTCCAGGTGTA	AAGGAGGGTTTCCAGGAGTA	TGACTGCGTTCCTTCGTCCC
TCTGAAGTAGCCTGCTAGGC	AAGGAGGGTTTCCAGGTGTA	CCAGTATCTCGCGCTCAAGG	AAGGAGGGTTTCCAGGTGTA	AAGGATGGTTTCCAGGTGCA	AAGCGTTTGGGTTCAAGAAG
GCATTAGTGTTAGGTTAAAC	CAATATTTTCTAGTGCGGTT	AAGGAGGGTTTCCAGGTGTA	TATGGGACCGTCGAAGTCTA	AGTCATGTAGACTCTGGCTG	TAAACCCTCCTCGCCCGAGG
AAGGAGGGTTTCCAGGTGTA	GCATTAGTGTTAGGTTAAAC	AAGGAGGGCTTCCAGGTGTA	AAGGAGGGTTTCCAGGTGTA	GCATTAGTGTTAGGTTAAAC	ACTTTAGCTAGCGCTCTGTG
GCATTAGTGATAGATTAAAC	AAGGAGGGTTTCCAGGTGTA	AAGGAGGGTTTCCAGGAGTA	CAATGAAGCATGGAATTTAC	AAGGAGGGTTTACAGGTGTA	CGGGGTAGGTATTTCGGGAG
AAGGAGGGTCTCCAGGTGTA	AAGGAGGGTTTCCAGGTGTA	AAGGAGGGTTTCCAGGTGTA	TGATGTGCTTCGTTGTAATT	AAGGAGGGTTTCCAGGTGTA	CTTAAATTGCGACACGTGAT
GCATTAGTGTTAGGTTAAAC	AAGGAGGGTTTCAAGGTGTA	GCATTAGTGTTAGGTTAAAC	GCATTAGTGTTAGGTTAAGC	AAGTAGGGTTTCCAGGTGTA	AAGCTTTTGGGTTCAAGAAG
GCATTAGTGTTAGGTTAAAC	GCATTAGTGTTAGGTTAAAC	AAGGAGGGTTTCCAGGTGTA	AAGGAGGGTTTCCAGGTGTA	AAGGAGGGTTTCCAGGTGTA	TAAGGGGTTACGGATTAGGG
AAGGAGGGTTTCCAGGTGTA	AAGGAGGGTTTCCAGGTGTA	AAGGAGGGTTTCCAGGTGTA	AAGGAGGGTTTCCAGGTGTA	AAGGAGTGTTTCCAGGTGTA	GTCCCCGCCTACCCACGTTA
TAGTCTCAAAAGGTGATGAG	AAGGAGGGTTTCCAGGTGTA	AAGGAGGGTTTCCAGGTGTA	AAGGAGGGCTTCCAGGTGTA	GCTGAAGTAGCCTGCTAGGC	TTTAGATTCTTTTTATGTTA
GCATTAGTGTTAGGTTAAAC	AAGGAGGGTTTCCAGGTGTA	CATAAGAGATGGGAGCTTTG	AGGGAGGGTTTCCAGGTGTA	AAGGAAGGTTTCCAGGTGTA	ATTGGACACTGTGAAGAATA
GCATTAGTGTTAGGTTAAAC	TATGGGACCGTCGAAGTCTT	TGCGGTGGCTACGAGATTAT	CCAGTATCTCGCGCTCAAGG	GCGTTAGTGTTAGGTTAAAC	TTTAGATTCTTTTTATGTTA
AAGGAGGGTTTCCAGGTGTA	AAGGAGGGTTTCCAGGTGTA	GTGGAGGGTTTCCAGGTGTA	CTGTTGAAGTCGATATTGTA	CTGTTGAAGTCGATATTGTA	TCGAGGGGTGTTCTACGCGA
CTGTTGAAGTCGATATTGTA	AAGGAGGGTTTCCAGGTGTA	GTAAATTAATTTGATCAGTC	GCTGAAGTAGCCTGCTAGGC	AAGGAGGGTTCCCAGGTGTA	CTAGGACCCCGTGCCAGGCT
AAGGAGGGTTTCCAGGTGTA	AAGGAGGGTTTCCAGGTGTA	AAGGAGGGTTTCCAGGTGTA	GGTGAGGTACACATCCTCGT	AAGGAGGGTTTCCAGGAGTA	TTTAGATTCTTTTTATGTTA
AAGGAGGGTTTCCAGGTGTA	AAGGAGAGTTTCCAGGTGTA	TAGTCTCAAAAGGTGATGAG	GCATTGGTGTTAGGTTAAAC	AAGGAGGGTTTCCAGGTGTA	GGGGCGGATTCCTAGGAATT
AAGGAGGGTTTCCAGGTGTA	AAGGAGGGTTTCCAGGTGTA	CTGGGCTACGATGGTAGTTG	AAGGATGATTTCCTGGTGTA	GGCCTGGGCATCTCCGTGTA	CCTGGTAGGACTCTATATGG
GCATTAGTGTTAGGTTAAAC	AAGGAGGGTTTCCAGGTGTA	AAGGAGAGTTTCCAGGTGTA	GCGTTAGTGTTAGGTTATAC	AAGGAGGGTTTCCAGGTGTA	GTTCGGTAAAGTGTAGCGGG
AAGGAGGGTTTCCAGGTGTA	AAGGATGGTTTCCAGGTGTA	GCATTAGTGTTATGTTAAAC	AAGGAGGGTTTCCAGGTGTA	AAGGAGGGTTTCCAGGTGTA	CGCGAAGTATCAGATCGATC
AAGGAGGGTTTCCAGGTGTA	CTGTTGAAGTCGGTATTGTA	AAGGAGGGTTTCCAGGTGTA	AAGGAGGGTCTCCAGGTGTA	GCATTAGTGTTAGGTTAAAC	CGCGAAGTATCAGATCGATC
AAGGAGGGTTTCCAGGTGTA	CTGTTGAAGTCGATATTGTA	AAGGAGGGTTTCCAGGTGTA	CTGTTGAAGTCGATATTGTA	AAGGAGGGTTTCCAGGTGTA	CTTAAATTGCGACTCGTGAT
AAGGAAGGTTTCCAGGTGTA	AAGGAGGGTTTCCAGGTGTA	GCATTAGTGTTAGGTTAAGC	AAGTAGGGTTTCCAGGTGTA	CTGTTGAAGTCGATATTGTA	TAAGGGGTTACGGATTAGGG
GCATTAGTGTTAGGTTAAAC	AAAGAGGGTTTCCAGGTGTA	AAGGTGTGGGACTTACGCGT	AAGGTGGGTTTCCAGGTGTA	CAAGTGGGTGACTTACGCGT	TTGGGCGTAAGGGCTGATAG
GTAAATTAATTTGATCAATC	AAGGAGGGTTTACAGGTGTA	GGTAAGGGGGGAAGCTATTA	AAGGAGGGTTTCCAGGTGTA	AAGGAGGGTCTCCAGGTGTA	AGTTGTATGTAGAGCCAGTG
AAGGAGGGTTTCCAGGTGTA	AAGGAGGGTTTCCAGGTGTA	GCATTAGTGTTAGGTTAAAC	CTGGCCGGTCTCCTCATTCA	CTGTTGAAGTCGATATTGTA	AATGGACACTGTGAAGAATT
CTGTTGAAGTCGATATTGTA	GCGTTAGTGTTAGGGTATAC	AAGGAGGGTTTCCAGGTGTA	AAGGAGGGTTTCCAGGTGTA	AAGGAGGGTTTCCAGGTGTA	TAAGGGGTTACGGATTAGGG
GCATTAGTGTTAGGTTAAAC	ATAAGTTATTTTCTACAATT	AAGGAGGGTTTCCAGGTGTA	AAGGAGGATTTCCTGGTGTA	AAGGAGGGTTTCCAGGTGTA	TTTAGATTCTTTTTATGTAA
AAGGAGGGTTTCCAGGTGTA	AAGGAGGGTTTCCAGGTGTA	AAGGAGGGTTTCCAGGTGTA	GCTGAAGTAGCCTGCTAGGC	GCATTAGTGTTAGGTTAAAC	ATTAAATTGCGACTCGTGAT
AAGGAGGGTTTCCAGGTGTA	CACTGCCGTGGGTCCCGGAT	CTGTTGAAGTCGATATTGTA	AAGGATGGTTTCCAGGTGTA	GCATTAGTGTTAGGTTAAAC	GTTTCTAATGATGATATTGA
GCTAAAGTAGCCTGCTAGGC	TTGGGCGTAAGGGCTGACAT	AAGGAGGGTTTCCAGGTGTA	AAGGAGGATTTCCAGGTGTA	AAGGATGGTTTCCAGGTGTA	TAAGGGGTTACGGATTAGGG
AAGGAGGGTTTCCAGGTGTA	AAGGAGGGTTTCCAGGTGTA	CTGTTGAAGTCGATATTGTA	AAGGAGGGTTTCAAGGCGTA	AAGGAGGGTTTCCAGGTGTA	ATTGGACACTGTGAAGAATT
AAGGAGGGTTTCCAGGTGTA	AATGAGGGTTTCCAGGTGTA	AAGGAGGGTTTCCAGGTGTA	CTGTTGAAGTCGATATTGTA	AAGGAGGGTTTCCAGGTGTA	TAAGGGGTTACGGATTAGGG
AAGGAGGGTTTCCAGGTGTA	AAGGAGGGTTTCCAGGTGTA	AAGGAGGGTTTCCAGGTGTA	CTGTTGAAGTCGATATTGTG	AAGGAGGGTTTCCAGGTGTA	CTTAAATTGCGACTCGTGAT
GCATTAGTGTTAGGTTAAAC	TCATCACAGGAAGTTCCTCG	GTAAATTAATTTGATCAATC	CGTGGATGTGGAAAGCTCCG	AAGGAGGGTTTCCAGGTGTA	TCCGCATAACAGTAGCCTGC
AAGGAGGGTTTCCAGGTGCA	AAGGAGGGTTTCCAGGTGTA	AAGGAGGGTTTCCAGGTGTA	AAGGAGGGTTTCCAGGTGTA	ATGTTGAAGTCGATATTGTA	TCGAGTGGTGTTCTACGCGA
GCATTAGTGTCAGGTTAAAC	AAGGAGGGTTTCCAGGTGTA	CTGTTGAAGTCGATATTGTA	CTGTTGAAGTCGATATTGTA	GCTGAAGTAGCCTGCTAGGC	TTGAGTTCTAATCTGGCTCG
GCATTAGTGTTAGGTTAAAC	AAGGAGGGTTTTCAGGTGTA	GCATTAGTGTTAGGTTAAAC	AAGGAGGGTTTCCAGGTGTA	GTAAATTAATTTGACCAATC	ACTGTTCCATGAACTTAGTG
AAGGAGGGTTTCCAGGTGTA	AGTCATGTAGACTCCGGCTG	GCTGAAGTAGCCTGCTAGGC	AAGGAGGGTTTCAAGGTGTA	AAGGAGGGTTTCCAGGTGTA	CCTGGTATGACTCTGTATGG
GCATTAGTGTTAGGTTAAAC	AAGGAGGGTTTCCAGGTGTA	GCATTAGTGTTAGGTTAAAC	AAGGAGGGTTTCCAGGTGTT	AAGGAGGGTTTCCAGGTGTA	CCTGGTATGACTCTGTATGG
AAGGAGGGTTTCCAGGAGTA	CTGTTGAAGTCGATATTGTA	AAGGAGGGTTTCCAGGTGTA	AAGGAGGGTTTCCAGGTGTA	AAGGAGGGTTTCCAGGTGTA	AAGCGTTTGGGTTCAAGAAG
GCATTAGTGTTAGGTTAAAC	AAGGAGGGTTTCCAGGTGTA	AAGGAGGGTTTCCAGGTGTA	CTGTTGAAGTCGATATTGTA	AAGGATGGTTTCCAGGTGTA	ATTGGACACTGTGAAGAATT
AAGGAGGGTTTCCAGGTGTA	AAGGATGGTTTCCAGGTGTA	AGTCATGTAGACTCTGGCTG	AAGGAGGGTTTCCAGGTGTA	AAGGAGGGTTTCCAGGTGTA	TTTCGCCGATCGGGTGGGTG
AAGGAGGGTTTCCAGGTGTA	AAGGAGGGTTTCCAGGTGTA	AAGGAGGGTTTCCAGGTGTA	GCTGAAGTAGCCTGCTAGGC	AAGGAGGGTTTCCAGGTGTA	CTTAAATTGCGACTTGTGAT
AAGGAGGGTTTCCAGGTGTA	GCATTAATGTTAGGTTAAAC	AAGGAGGGTTTCCAGGTGTA	CTGTTGAAGTCGATATTGTA	AAGGAGGGTTTCCAGGTGTA	TTTAGATTCTTTTTATATTA
AAGGAAGGTTTCCAGGTGTA	AAGGAGGGTTTCCAGGTGTA	AAGGAGGGTTTCCAGGTGTA	AAGGAGGGTTTCCAGGTGTA	AAGGAGGGTTTCCAGGTGTG	TAAGTGGTTACGGATTAGGG
AAGGAGGGTTTCCAGGAGTA	AGGGAGGGTTTCCAGGTGTA	AAGGAGGGTTTCCAGGTGTA	CTGTTGAAGTCGATATTGTA	AAGGAGGGTTTCCAGGTGAA	TCGAGGGGTGTTATACGCGA
AAGGAGGGTTTCCAGGTGTA	GCATTGGTGTTAGGTCAAAC	GCATTAGTGTTAGGCTAAAC	GCATTAGTGTTAGGTTAAAC	AGGGAGGGTTTCCAGGTGTA	TTGGGCGTAAGGGCTGATAG
AAGGGGGGTTTCCAGGTGTA	CTGTTGAAGTCGATATTGTA	AAGGAGGGTTTCCAGGTGTA	GCATTAGTGTTAGGTTAAAC	TGACCGGCACGTGGGTGTCT	AAGGATGGGGAGTGTGAATG
AAAGAGGGTTTCCAGGTGTA	CCGTTGAAGTCGATATTGTA	AAGGAGGGTTTCCAGGTGTA	CTGTTGAAGTCGATATTGTA	GTGTTAAGAAATACGTTCGG	TTCACTTTTACATGATACTG
AAGGAGGGTTTCCAGGTGTA	AAGGAGGGTTTCCAGGTGTA	AAGGAGGGTTTCCAGGTGTA	CTGTTGAAGTCGATATTGTA	GTAAATTAATTTGATCAATC	TAAGGGGTTACGGATTAGGG
AAGGAGGGTTTCCAGGTGTA	AATGAGGGTTTCCAGGTGTA	AGTCATGTAGACTCTGGCTA	CTGTTGAAGTCGATATTGTA	AATGAGGGTTTCCAGGTGTA	GGATGTCGCTCATTCTAGAG
GCTGAAGTAGCCTGCTAGGC	AAGGAGGGTTTCCAGGTGTA	AAGGAGGGTTTCCAGGTGTA	AAGGAGGGTTTCCAGGTGTA	GCATTAGTGTTAGGTTAAAC	AAGCGTTTGGGTTCAAGAAG
AAGGAGGGTTTCCAGGTGTA	GTAAATTGATTTGATCAATC	CTGTTGAAGTCGATATTGTA	AATGAGGGTTTCCAGGTGTA	AGTCATGTAGACTCTGGCTG	CTTAAATTGCGACTCGTGAT
AAGGAGTGTTTCCAGGTGTA	AAGGAGGGTTTCCAGGTGTA	AAGGAGGGTCTCTAGGTGTA	GCTGAAGTAGCCTGCTAGGC	AAGGAGGGTTTCCAGGTGTA	TTTCGCCGATCGGGTGGGTG
GCATTAGTGTTAGGTTGAAC	AAGGAGGGTTTCCAGGTGTA	AAGGAGGGTTTCCAGGTGTA	GCTGAAGTAGCCTGCTAGGC	AAGGAGGGTTTCCAGGTGTA	ATTGGACACTGTGAAGAACT
GCATTAGTGTTAGGTTAAAC	AAGGAGGGTTTCCAGGCGTA	AAGGAGGGTTTCCAGGTGTA	CTGTTGAAGTCGATGTTGTA	AAGGAGGGTTTCCAGGTGTA	CTGGTATTTTATTGTTCCTT
AAGGAGGGTTTCCAGGTGTA	AAGGAGGGTTTCCAGGTGTA	AAGGAGGGTTTCCAGGTGTA	GCATTAGTGTTAGGTTAAAC	CTGTTGAAGTCGATATTGTA	GTTGTGGGGAGGCATCCGTT
AAGGAGGGTTTCCAGGTGTA	AAGGAGGGTTTCCAGGCGTA	AAGGAGGGTTCCCAGGTGTA	AAGGAGGGTCTCCAGGTGTA	AAGGAGGGTTTCCAGGTGTA	ATTTGTGATGTTTGACTTTG
AAAGAGGGTTTCCAGGTGTA	AAGGAGGGTTTCCAGGTGTA	CTTACATGGTGTGCTTGCGT	AAGGAGGGTTTCCAGGTGTA	AAGGAGGGTTTCCAGGTGTA	GAGTCGGCTCATATTGGGCT
AAGGAGGGTTTCCAGGTGTA	AAGGAGGGTTTCCAGGTGTA	AAGGAGGGTTTCCGGGTGTA	GCATTAGTGTTAGGTTAAAC	TGATCCTTCGCCATCCTGGT	TTTGGCCTTTCCCAAGTTGA
AAGGGGGGTTTCCAGGTGTA	AAGGAGGGTTTCCAGGTGTA	AAGGAGGGTTTCCAGGTGTA	GCATTAGTGTTAGGTCAAAC	AAGGAGGGTTTCCAGGTGTA	TTCGGCTCCGGGGCTAGCTC
AAGGAGGGTTTCCAGGTATA	AAGGAGGGTTTCCAGGTGTA	GCATTAGTGTTAGGTTAAAC	CAAGTGGGGGACTTACGCGT	TTCATGGTGGGACGTGTTGC	TTCGGCTCCGAGGCTAGTTC
GCATTAGTGTTAGGTTAAAC	AAGGAGGGTTTCAAGGTGTA	GCATTAGTGTTAGGTTAAAC	AAGGAGGGTTTCCAGGTGTA	AAGGAGGGGTTCCAGGTGTA	ATTGGACACTGTGAAGAATT
AAGGAGGGTTTCCAGGTGTA	GGTGGTGAGCTACTCAGCCA	GCTATCCTCGGAGTTTCCAG	CTGTTGAAGTCGATATTGTA	AGTCATGTATACTCTGGCTG	CTTAAATTGCGACTCGTGAT
AAGGAGGGTTTCCAGGTGTA	AGTACGCGTTGCTTATTAAT	AAGGAGGGTTTCCAGGTGTA	AAGGAGGGTTTCCAGGTGTA	AAGGAGGGTTTCCAGGTGTA	TTCACTTTTACCTGATACTG
AAGGAGGGTTTCCAGGTGTA	AAGGAGGGTTTCCAGGTGTA	AAGGAGGGTTTCCAGGTGTA	CTGTTGAAGTCGATATTGTA	CTGTTGAAGTCGATATTGTA	CCTGGTAGGACTCTATATGG
AAGGAGGGTTTCCAGGTGTA	AAGGAGGGTTTCCAGGTGTA	AAGGAGGGTTTCCAGGTGTA	AAGGAGGGTTTCCAGGTGTA	ACTGTTGTCCCCTCCTGCTT	GTCCCCGCCTACCCACGTTA
AAGGAGGGTTTCCAGGTGTA	AAGGAGGGTTTCCAGGTGTA	AAGGAGGGTTTCCATGTGTA	ACGGAGGGTTTCCAGGTGTA	GCATTAGTGTTAGGTTAAAC	CTTAAATTGCGACTCGTGAT
AAGGAGGGTTTCCAGGTGTG	AAGGAGGGTTCCCAGGTGTA	CTGTTGAAGTCGATATTGTT	GCATTAGTGCTAGGTTAAAC	AAGGAGGGTTTCTAGGTGTA	TAAGGGGTTACGGATTAGGG
AAGGAGGGTTTCCAGGTGTA	AAGGAGGGTTTCCAGGTGTA	AAGGAGGGTTTCCAGGTGTA	AAGGAGGGTTTCCAGGTGTA	AAGGAGGGTTTCCAGGTGTA	TATCGCGGCAAATCCCAGTA
AAGGAGGGTTTCCAGGTGTA	AAGGAGGGTTTCCAGTTGTA	CTGTTGAAGTCGATATTGTA	GCATTAGTGTTAGGTTAAAC	AAGGAGGGTTTCCAGGTGTA	TAAGGGGATACGGATTAGGG
AAGGAGGGTTTCCAGGTGTA	AAGGGGGGTTTACAGGTGTA	CGAGTAGTTCGTTGAATTGA	AAGGAGGGTTTCAAGGTGTA	GCTGAAGTAGCCTGCTAGGC	GTCCGCCTCGTATGTTTTTT
GTAAATTAATTTGATCAATC	CTGTTGAAGTCGATATTGTA	GCATTAGTGTTAGGTTAAAC	AGTCATGTAGACTCTGGCTG	AAGGAGGGTTTCCAGGAGTA	CTTCATTTTTTACTAAAACG
GTAAATTAATTTGATCAATC	TTGGGCGTAAGGGCTGACAT	CTGTTGAAGTCGATATTGTA	AAGGAGGGTTTCCAGGTGTA	AAGGAGGGTTTCCAGGTGTA	CTTAAATTGCGACTCGTGAT
AAGCAGGGTTTCCAGGTGTA	CTGTTGAAGTCGATATTGTA	AAGGAGGGTTTCCAGGTGTA	AAGGAGGGTCTCCAGGTGTA	GGTTTGGGTAGGCTCTTTAG	CTTAAATTGCGACTCGTGAT
AAGGAGGGTTTCCAGGTGTA	AAGGAGGGTTTCCAGGTGTA	GTTTGCTTTAGGCTCAGATA	AAGGAGGGTTTCCAGGTGTA	AAGGAGGGTTTCCAGGTGTA	TAAGGGGTTACGGATTAGGG
AAGGAGGGTTTCCAGGTGTA	GCATTAGTGTTAGGTCAAAC	AAGGAGGGTTTCCAGGTGTA	AAGGAGGGTTTCCAGGTGTA	AAGGAGGGTTTCCAGGTGTA	TCGAGGGGTGCTCTACGCGA
CTGTTGAAGTCGATATTGTA	GCATTAGTGTTAGGTTAAAC	AAGGAGGGTTTCCAGGTGTA	GGTTCGACACCGGGAATCTT	AAGGAGGGTTTCCAGGTATA	GGGGCGGATTCCTAGGAATT
AAGGAGGGTTTCCAGGTGTA	CTGTTGAAGTCGATATTGTA	ACGGGATGTTGTTGTACGTT	CTGTTGAAGTCGATATTGTA	AAGGAAGGTTTCCAGGTGTA	ATTGGACACTGTGAAGAATT
AAGGAGGGTTTCCGGGTGTA	AAGGAGGGTTTCCAGGTGTA	GTGTTAAGAAATACGTTCGG	CTGTTGAAGTCGATATTGTA	AAGGAGGGTTTCCAGGTGTA	AGCTCCCAGGGAGATACTTC
AGGGAGGGTTTCCAGGTGTA	GCATTAGTGTTAGGTTAAAC	TGACCGGCACGTGGGTGTCT	AAGGAGGGTTTCCAGGTGTA	AATGAGGGTTTCCAGGTGTA	TTTGGCCTTTCCCAAGTTGA
GCATTAGTGTTAGGTTAGAC	AGTCATGTAGACTCTGGCTG	CTTATCATTAGGTCCTGTTC	AAGGAGGGTTTCCAGGTGTA	AAGGAGGGTTTCCAGGTGTA	TTTAGATTCTTTTTATGTTA
AAGGAGGGTTTCCAGGTGTA	GCATTAGTGTTAGGTTAAAC	GCATTAGTGTTAGGTTAAAC	AAGGAGGGTTTCCAGGTGTA	TCTGAAGTGTCCTGCTAGGT	TAATGGGTTACGGATTAGGG
AAGGAGGGTTTCCAGGTGTA	CCGTTGGAGGTTTAGAGTGA	AAGGAGGGTTTCCAGGTGTA	GCATTAGTGTTAGGTTAAAC	CCGTTGAAGTCGATATTGTA	TCGAGGGGTGTTCTACGCGA
AAGGAGGGCTTCCAGGTGTA	GCATTAGTGTTAGGTTAAAC	CAAGTGTGGGACTTGCGCGT	AAGGAGGGTTTCCAGGTGTA	AAGGAGGGTTTCCAGGTGTA	CAACCTGTGTGGCTGCGAAC
AAGGAGGGTTTCCAGGTGTA	AAGGAGGGTTTCCAGGTGTA	CTGTTGAAGTTGATATTGTA	AAGTAGGGTTTCCAGGTGTA	AGTCATGTAGACTCTGGCTG	TTTGGATTCTTTTTATGTTA
AGTCACGTAGACTCTAGCTG	AAGGAGGGTTTCCAGGTGCA	TAGTCTCAAAAGGTGATGAG	GCATTAGTGCTAGGTTAAAC	GCATTAGTGTTAGGTTAGAC	CGCGAAGTATCAGATCGATC
AAGGAGGGTTTCCAGGTGTA	AAGGAGGGTTTCCAGGTGTA	AAGGAGGGTTTCCAGATGTA	GCATTAGTGTTAGGTTAAAC	GCATTGGTGTTAGGTTAAAC	CGATAGCAGACTGGGTGGGT
TGAGTTCGTCGTTCCACGAA	AGTCATGTAGACTCTGGCTG	AGTGAGGTACACATCCTCGT	AAGGAGGGTTTCCAGGTGTA	GCTGAAGTAGCCTGCTAGGC	TCGGGATTGACCTAGGATTA
AAGGAGGGTTTCCAGGTGTA	AAGGAGGGTTTCCAGGTGTA	ATTGGGTAGTTATTCCTCCC	GCATTAGTGTTAGGTTAAAC	AAGGAGGGTTTCCAGGTGTA	TTTAGATTCTTTTTATGTTA
AGTCATGTAGACTCTGGCTG	AAGGAGGGTTTCCAGGTGTA	CTGTTGAAGTCGATATTGTA	AAGGAGGGTTTCCAGGTGTA	GCATTAGTGTTAGGTTAAAC	CTTAAATTGCGACTCGTGAT
AAGGAGGGTTTCCAGGTGTA	CTGTTGAAGTCGATATTGTA	AAGGAGGGTTTCCAGGTGTA	CCAGTATCTCGCGCTCAAGG	AGTCATGTAGACTCTGGCTG	AAGCGTTTGGGTTCAAGAAG
AAGGAGGGTTTCCAGGTGTA	AAGGAGGGTTTCCAGGTGTA	CTGTTGAAGTCGATATTGTA	AAGGAGGGTTTCCAGGTGTA	GCATTAGTGTTAGGTTAAAC	CTTAAATTGCGACTCGTGAT
AAGGAGGGTTCCCAGGCGTA	AAGGAGGGTTTCCAGGTGTA	AAGGAGGGTTTCCAGGTGTA	AATGAGTGTTTCCAGGTGTA	AAGGAGGGTTTCCAGGTGTA	GCTTTTGTTTGACCAAGCGG
GCATTAGTGTTAGGTTAAAC	AAGGAGGGTTTCCAGGTGTA	GCATTAGTGTTAGGTTAAGC	GAGGGTCTAAAATTAGCGTT	AAAATGTCATGTCCTTGCAT	CATGGCTGGAGCATTCTGTG
GTAAATTAATTTGATCAATC	AAGGAGGGTTTCCAGGTGAA	AAGGAGGGTTTCCAGGTGTA	AAGGAGGGTTTCCAGGTGTA	AAGGAGGGTTTCCAGGTGTA	CTGGTATTTTATTGTTCCTT
AAGGAGGGTTTCCAGGTGTA	GCATTAGTGTTAGGTTAAAC	AAGGAGGGTTTCCAGGTGTA	GCATTAGTGTTAGGTTAAAC	GCATTAGTGTTAGGTTAAAC	CTAACCGTTACCCGCTGTAA
AAGGAGGGTTTCCAGGTGTA	AAGGAGGGTTTCCAGGTGTA	ATAAATTAATTTGATCAATC	GCATTAGTGTTAGGTTAAAC	AACGAGGGTTTCCAGGTGTA	ATTGGACACTGTGAAGAATT
AAGGAGGGTTTCCAGGTGTA	AAGGATGGTTTCCAGGTGTA	GCATTAGTGTTAGGTTAAAC	GCATTAGTGTTAGGTTAAAC	CTGTTGAAGTCGATATTGTA	GTTTTCGAGTTACGTCTCTT
AAGGAGGGTTTCCAGGTGTA	AAGGAGGGTTTCCAGGTGTA	CTGTTGCAGTCGATATTGTA	AAGGAGGGTTTCCAGGTGTA	GCTGAAGTAGCCTGCTAGGC	CGAGGTAAGGTGTCAGTCTG
AAGGAGGGCTTCCAGGTGTA	AAGGAGGGTTTCCAGGTGTA	AAGGAGGGTTTCCAGGTGTA	AAGGGGGGTTTCCAGGTGTA	AAGGAGGGTTTCCATGTGTA	TAAGGGGTTACGGATGAGGG
AAGGAGGGTTACCAGGTGTA	AAGGAGGGTTTCCAGGTGTA	AAGGAGGGTTCCCAGGTGTA	AAGGAGGGTTTCCAGGTGTA	AAGGAGGGTTTCCAGGTGTA	TTCACTTTTACCTGATACTG
AAGGAGGGTTTCCAGGTGTA	GCATTAGTGTTAGGTTAAAC	CTGTTGAAGTCGATATTGTA	ACCGAGGGTGGAGCTGTAGG	AAGGAGGGTCTCCGGGTGTA	AAGCGTTTGGGTTCAAGAAG
GCATTAGTGTTAGGTTAAAC	AAGGAGGGTTTCCAGGTGTA	AAGGAGGGTTTCCAGGTGTA	CTGTTGAAGTCGATATTGTA	AAGGAGGGTTTCCCGGTGTA	AGCTCCCAGGGAGATACTTC
AAGGAGGGTTTCCAGGTGTA	CTGTTGAAGTCGATATTGTA	AAGGGGGGTTTCCAGGTGTA	AAGGAGGGTTTCCAGTTGTA	CCAGTATCCCGCGCTCAAGG	TTTAGATTCTTTTTATGTTA
GCATTAGTGTTAGGTCAAAC	CTGTTGAAGTCGATATTGTA	AAGGAGGGTTTCCAGGTGTA	AAGGAGGGTTTCCAGGTGTA	AAGGAGGGTTTCCATGTGTA	AAGCGTTTGGGTTCAAGAAG
AAGGAGGGTTTCCAGGTGTA	GCATTAGTGTTAGGTTAAAC	AAGGAGGGTTTCCAGGTGTA	AAGGAGCGTTTCCAGGTGTA	GCTGAAGTAGCCTGCTAGGC	TTTAGATTCTTTTTATGTTA
CTGTTGAAGTCGATATTGTA	AAGGAGGGTTTCCAGGTGTA	GCTATCCTCGGAGTTTCCAG	AAGGAGGGTTTCCAGGTGTA	TTCATGGTGGGACGAGTTGC	CGAGGTAAGGTGTCAGTCTG
AAGGAGGGTTTCCAGGTGTA	ATGTTGAAGTCGATATTGTA	AAGTAGGGTTTCCAGGTGTA	GCTGAAGTAGCCTACTAGGC	GCATTAGTGTTAGGTTAAAC	TGTCGGTACAGAATATGCTG
CTGTTGAAGTCGATATTGTA	GCATTAGTGTTATGTTAAAC	CACTGCCGTGGGTCCCGGCT	AGTCATGTAGACTCTGGCTG	GCTGAAGTAGCCTGCTAGGC	GGGGCGGATTCCTAGGAATT
AAGGAGGGTTTCCAGGCGTA	AAGGGGGGTTTCCAGGTGTA	AAGGAGGGTTTCCAGGTGTA	AAGGAGGGTTTCCAGGTGTA	GCATTAGTGTTAGGTTAAAC	TTTAGATTCTTTTTATGTTA
AAGGAGGGTTTCCAGGTGTA	AAGAAGGGTTTCCAGGTGTA	TAGGGGACCGTCGAAGCCTT	GCATTAGTGTTAGGTTAAAC	AAGGAGGGTTTCCAGGTGTA	TTTAGATTCTTTTTATGTTA
GCATTAGTGTTAGGTTAAAC	GCATTAGTGTTAGGTTAAAC	AAGGAGGGTTTCCAGGTTTA	AATGAGGGTTTCCAGGTGTA	ACTGTTGTCCCCTCCTGCTT	TAAAGGGTTACGGATTAGGG
GCATTAGTGTTAGGTTAAAC	GCATTAGTGTTAGGTTAAAC	CTGTTGAAGTCGATATTGTA	GCATTAGTGTTATGTTAAAC	GCATTAGTGTTAGGTTAAAC	CTTAAATTGCGACTCGTGAT
AAGGAGGGTTTCCAGGTGTA	CTGTTGAAGTCGATATTGTA	CAAGTGGTGGACTTACGCGT	AAGGAGGGTTTCCAGGTGTA	CTTTTAGACAAGATGGGTTC	TAAGGGGTTACGGATTAGGG
GCATTAGTGTTAGGTTAAAC	GCATTAGTGTTAGGTTAAAC	AAGGAGGGTTTTCAGGAGTA	AAGTAGGGCTTCCAGGTGTA	GCATTAGTGTTAGGTTAAAC	TCGAGGGGTGTTCTACGCGA
AAGGAGGGTTTCCAGGTGTA	AAGGAGGGTTTCCAGGTGTA	AAGGAGGGTTTCCAGGTGTA	CTGTTGAAGTCGATATTGTA	AAGGAGGGTTTCCAGGTGTA	TTCACTTTTACCTGATACTG
AAGGAGGGTTTCCAGGTGTA	AAGGAGGGTCTCCAGGAGTA	CTGTTGAAGTCGATATTGTA	AAGGAGGGTTTCCAGGTGTA	GCTGAAGTAGCCCGCTAGGC	CGATAGCAGACTGGGTGGGT
CTGTTGAAGTCGATATTGTA	AAGGAGGGTTTCAAGGTGTA	AAGGAGGGTTTCCAGGTGTA	AAGGAGGGTTTCCAGGTGTA	GCGTTAGTGTTAGGTTAAAC	TTCACTTTTACCTGATACTG
AAGGAGGGTTTCCAGGTGTA	AGTCATGTGGACTCTGGCTG	AAGGAGGGTTTCCAGGTGTA	AATGAGGGTTTCCAGGTGTA	AAGGAGGGTTTCCAGGTGTA	GGTGGGGTCTCTTAGGATGA
AAGGAGGGTTTCCAGGTGTA	AAGGAGGGTTTCCAGGTGTA	AAGGAGGGTTTCCAGGTGTA	AAAACGTCATGTCCTTGCAT	GATGAGGGTTTCCAGGCGTA	CTTGCTTTGGGGGTCTGTAC
AAGGAGGGTTTCCAGGTGTA	AAGGAGGGTTTTCAGGTGTA	GTAAATTAATTTGATCAATC	AAGGAGGATTTCCGGGTGTA	AAGGAGGGTTTCCAGGTGTA	CTGGTACACTGTATCTACCC
AAGGAGGGTTTCCAGGTGTA	AAGGAGGGTCTCCAGGTGTA	AGGGAGGGTTTCCAGGTGTA	AAGGAGGGTTTCCAGGTGTA	AAGGAGGGTTTCCAGGTGTA	TTTAGATTCTTTTTATGTTA
CTGTTGAAGTCGATATTGTA	AAGGAGGGTTTCCAGGTGTA	AAGGAGGGTTTCCAGGTGTA	TGAAGATTTCTGTGTGCGGA	AAGGAGGGTTTCCAGGTGTA	AAGCGTTTGGGTTCAAGAAG
AAGGAGGGTTTCCAGGTGTA	AAGGATGGTTTCCAGGTGTA	GCATTAGTGTTAGGTTAAAC	AAGGAGGGTTCCCAGGTGTA	AAGGAGGGTTTCCAGTTGTA	CTTAAATTGCGACTCGTGAT
ACATTAGTGTTAGGTTAAAC	GCCTTAGTGCTAGGTTAAAC	GCATTAGTGTTAGGTTAAAC	GCATTAGTGCTAGGTTAGAC	AAGGAGGGTTTCCAGGTGTA	TAAGGGGTTACGGATTAGGG
AAGGAGGGTTTCCAGGTGTA	GTTTAATCCTAGATCTCCTG	AAGGGGGGTTTCCAGGTGTA	GCATTAGTGTTAGGTTAAAC	TAGTCGTTCCATACGCTTTC	CCTGGTAGGATTCTATGTGG
GCATTAGTGTTAGGTTAAAC	AAGGAGGGTTTCCAGGTGTA	CTGTTGAAGTCGATATTGTA	GTAAATTAATTTGATCAATC	CAAGTGGGGGACTTACGCGT	ATAACCTGCCGAGTTTGGAC
AAGGGGGGTTTCCAGGTGTA	AAGGAGGGTTTCCAGGTGTA	AAGGAGGGTTTCCAGGTGTA	GCATTAGTGTTAGGTTAAAC	CTGTTGAAGTCGATATTGTA	GAGTCGGCTCATATTGGGCT
AAGGAGGGCTTCCAGGCGTA	AAGGAGGGTTTCCAGGTGTA	CTGTTGAAGTCGATATTGTA	AAGGAGGGTTTCCAGGTGTA	AAGGAGGGTTTCCAGGTGTA	GCGCAGCTACTATCAGGCGG
GTAAATTAATTTGATCAATC	ATATCCAAGTGCGGGGAGTA	AATGAGGGTTTCCAGGAGTA	GGAGAGCACGGGGTATCTTT	GCATTAGTGTTAGGTTAAAC	GCTTTTGTTTGACCAAGTGG
GCATTAGTGTTAGGTTAAAC	AGTAATGTAGACTCTGGCTG	TGAGTTCGTCGTTCCACGAG	GCATTAGTGTTAGGTTAAAC	AAGGAGGGTTTCCAGGTGTA	CTAGGACCCCGTGCCAGGCT

[truncated: 13 more sheets: Supplementary Figure 3b, Supplementary Figure 4a, Supplementary Figure 4c, Supplementary Figure 4d, Supplementary Figure 5, Supplementary Figure 7, Supplementary Figure 9a, Supplementary Figure 9b, Supplementary Figure 9c, Supplementary Figure 10, Supplementary Figure 11a, Supplementary Figure 11b, Supplementary Fig. 12]
